# Supplementary material for: On the development of diagnostic support algorithms based on CPET biosignals data via machine learning and wavelets
Source: PeerJ Comput Sci. 2025 Jan 30;11:e2474. doi: 10.7717/peerj-cs.2474 (PMC11888874; doi:10.7717/peerj-cs.2474)
Supplement: Supplemental Information 1 — The original database for Healthy (H) volunteers contains 992 samples which we have made available as csv files in the COMPLETE_DATASET_HEALTHY folder. 45 samples were selected according to the criteria set out in our paper. The file Chosen.xlsx indicates which samples were selected from the original database. [file peerj-cs-11-2474-s001.zip]

Archive with 53 entries (49 files):
- DATASET/Healthy/
- DATASET/Healthy/Chosen.xlsx
- DATASET/Healthy/COMPLETE_DATASET_HEALTHY/
- DATASET/Healthy/COMPLETE_DATASET_HEALTHY/subject-info.csv
- DATASET/Healthy/COMPLETE_DATASET_HEALTHY/test_measure.csv
- DATASET/Healthy/Subject_31.xlsx
- DATASET/Healthy/Subject_32.xlsx
- DATASET/Healthy/Subject_33.xlsx
- DATASET/Healthy/Subject_34.xlsx
- DATASET/Healthy/Subject_35.xlsx
- DATASET/Healthy/Subject_36.xlsx
- DATASET/Healthy/Subject_37.xlsx
- DATASET/Healthy/Subject_38.xlsx
- DATASET/Healthy/Subject_39.xlsx
- DATASET/Healthy/Subject_40.xlsx
- DATASET/Healthy/Subject_41.xlsx
- DATASET/Healthy/Subject_42.xlsx
- DATASET/Healthy/Subject_43.xlsx
- DATASET/Healthy/Subject_44.xlsx
- DATASET/Healthy/Subject_45.xlsx
- DATASET/Heart_Failure/
- DATASET/Heart_Failure/Subject01_BxB.xlsx
- DATASET/Heart_Failure/Subject02_BxB.xlsx
- DATASET/Heart_Failure/Subject03_BxB.xlsx
- DATASET/Heart_Failure/Subject04_BxB.xlsx
- DATASET/Heart_Failure/Subject05_BxB.xlsx
- DATASET/Heart_Failure/Subject06_BxB.xlsx
- DATASET/Heart_Failure/Subject07_BxB.xlsx
- DATASET/Heart_Failure/Subject08_BxB.xlsx
- DATASET/Heart_Failure/Subject09_BxB.xlsx
- DATASET/Heart_Failure/Subject10_BxB.xlsx
- DATASET/Heart_Failure/Subject11_BxB.xlsx
- DATASET/Heart_Failure/Subject12_BxB.xlsx
- DATASET/Heart_Failure/Subject13_BxB.xlsx
- DATASET/Heart_Failure/Subject14_BxB.xlsx
- DATASET/Heart_Failure/Subject15_BxB.xlsx
- DATASET/Metabolic_Syndrome/
- DATASET/Metabolic_Syndrome/Subject16_BxB.xlsx
- DATASET/Metabolic_Syndrome/Subject17_BxB.xlsx
- DATASET/Metabolic_Syndrome/Subject18_BxB.xlsx
- DATASET/Metabolic_Syndrome/Subject19_BxB.xlsx
- DATASET/Metabolic_Syndrome/Subject20_BxB.xlsx
- DATASET/Metabolic_Syndrome/Subject21_BxB.xlsx
- DATASET/Metabolic_Syndrome/Subject22_BxB.xlsx
- DATASET/Metabolic_Syndrome/Subject23_BxB.xlsx
- DATASET/Metabolic_Syndrome/Subject24_BxB.xlsx
- DATASET/Metabolic_Syndrome/Subject25_BxB.xlsx
- DATASET/Metabolic_Syndrome/Subject26_BxB.xlsx
- DATASET/Metabolic_Syndrome/Subject27_BxB.xlsx
- DATASET/Metabolic_Syndrome/Subject28_BxB.xlsx
- DATASET/Metabolic_Syndrome/Subject29_BxB.xlsx
- DATASET/Metabolic_Syndrome/Subject30_BxB.xlsx
- DATASET/README.txt
