# Supplementary material for: On the development of diagnostic support algorithms based on CPET biosignals data via machine learning and wavelets
Source: PeerJ Comput Sci. 2025 Jan 30;11:e2474. doi: 10.7717/peerj-cs.2474 (PMC11888874; doi:10.7717/peerj-cs.2474)
Supplement: Supplemental Information 1 — The original database for Healthy (H) volunteers contains 992 samples which we have made available as csv files in the COMPLETE_DATASET_HEALTHY folder. 45 samples were selected according to the criteria set out in our paper. The file Chosen.xlsx indicates which samples were selected from the original database. [file peerj-cs-11-2474-s001.zip › DATASET/Healthy/COMPLETE_DATASET_HEALTHY/subject-info.csv]

Age	Weight	Height	Humidity	Temperature	Sex	ID	ID_test
10.8	48.8	163	39	20.7	1	543	543_1
11.8	41	150	41	22.3	1	11	11_1
12.2	46	160	37	21.5	0	829	829_1
13.2	71	190	49	23.8	1	284	284_1
13.7	53.8	169.7	40	25.3	0	341	341_1
13.8	53.4	171	42	24.4	0	341	341_2
14	46	160	40	25.3	0	343	343_1
14.1	50	168.9	42	24.2	0	330	330_1
14.1	47.2	160.2	40	25.2	0	338	338_1
14.1	49.7	160.1	40	25.8	0	339	339_1
14.1	46.6	161.5	41	26.5	0	343	343_5
14.2	65.2	170.1	42	24.4	0	333	333_1
14.2	64.6	175	42	24.4	0	335	335_1
14.2	51	163	42	24.4	0	339	339_5
14.2	57.8	164.2	40	25.8	0	344	344_1
14.2	75.5	188.8	52	25.8	0	607	607_1
14.3	54.3	168.5	44	25.4	0	331	331_1
14.3	66.1	172	42	24.4	0	333	333_7
14.3	58.5	169.2	40	25.8	0	342	342_1
14.3	51	163	52	21.6	0	546	546_1
14.3	51	160	65	20.2	1	557	557_1
14.4	51.4	169.5	52	23.8	0	132	132_1
14.4	53.4	170.1	49	24.8	0	331	331_7
14.4	56.6	174	42	24.4	0	332	332_1
14.4	55.8	166	42	24.4	0	334	334_1
14.4	50.7	172	42	24.4	0	336	336_1
14.4	57.6	171.5	40	25.3	0	340	340_1
14.5	51.1	169.5	39	28.8	0	132	132_7
14.5	56.1	167	41	26.5	0	334	334_5
14.5	51.1	173.5	49	24.8	0	336	336_5
14.5	57.1	172	41	26.5	0	340	340_5
14.6	56.9	175.5	49	24.8	0	332	332_9
14.6	54.5	176	43	22	0	585	585_1
14.6	68.9	179	43	22	0	586	586_1
14.7	76	173	52	23.8	0	134	134_1
14.8	76	174.4	39	28.8	0	134	134_2
14.8	66	170	54	19.1	1	312	312_1
14.8	64.5	162	56	20	1	645	645_1
14.8	60	168	47	23.8	0	818	818_1
14.9	61.5	171.4	52	23.8	0	133	133_1
14.9	83	182	47	23.8	0	588	588_1
15	77	165	46	23.8	0	40	40_1
15	60.4	171.8	39	28.8	0	133	133_4
15.2	59	166	57	24.3	0	354	354_1
15.4	71	170	62	22.6	0	118	118_1
15.4	66	180	64	26	0	179	179_1
15.5	69	168	64	26	0	178	178_1
15.6	71.7	170.5	38	30.1	0	118	118_4
15.6	88.7	178	45	24.9	0	590	590_1
15.7	76	178	55	24.6	0	124	124_1
15.7	62	179.9	57	24.3	0	355	355_1
15.8	75.5	178.6	42	29.5	0	124	124_3
15.9	58	163	55	23.3	0	108	108_1
15.9	69.1	180.5	41	26.3	0	179	179_9
15.9	68	158	54	19.1	1	313	313_1
16	59.6	163.3	42	29.5	0	108	108_4
16	59.2	164.7	41	25.1	0	205	205_1
16	55.3	171	45	23.7	0	815	815_1
16.1	61	172	55	23.3	0	109	109_1
16.1	55	174	55	23.3	0	110	110_1
16.1	68	171	59	22.6	0	117	117_1
16.1	71	180	53	23.5	0	122	122_1
16.1	67	178	53	23.5	0	123	123_1
16.1	69	169	41	26.3	0	178	178_18
16.1	53.5	160.4	38	20.2	1	307	307_1
16.1	58	170	49	20.2	0	439	439_1
16.1	69	172	43	22	0	587	587_1
16.1	66.2	172	43	20.4	1	591	591_1
16.1	56.5	165	58	22.1	1	673	673_1
16.2	61.1	172	42	29.5	0	109	109_12
16.2	57	174	38	30.1	0	110	110_12
16.2	59.9	176.9	61	23.9	0	112	112_1
16.2	67.4	174.1	39	28.5	0	116	116_1
16.2	62	177	54	23.5	0	126	126_1
16.2	75.1	174	45	23.7	0	584	584_1
16.2	66.8	182	47	23.8	0	792	792_1
16.3	60	174	55	23.3	0	111	111_1
16.3	64	172	62	22.6	0	119	119_1
16.3	77	176	62	22.6	0	120	120_1
16.3	81	193	53	23.5	0	121	121_1
16.3	66	165	54	23.5	0	125	125_1
16.3	74	182	54	23.5	0	127	127_1
16.3	73	178	55	25.2	0	228	228_1
16.3	70	184	54	22.2	0	523	523_1
16.4	86.5	170	46	23.8	0	14	14_1
16.4	62.1	166.2	42	29.5	0	125	125_6
16.4	67	177	67	24.8	0	177	177_1
16.4	57	165	63	24.2	1	180	180_1
16.4	65	173	49	20.2	0	440	440_1
16.4	72	167	52	22	0	836	836_1
16.5	59.3	175	39	28.5	0	111	111_15
16.5	65.5	172.4	42	29.5	0	119	119_15
16.5	56	154	63	24.2	1	181	181_1
16.6	63.8	176	43	24.6	0	3	3_1
16.6	67	176	43	22.3	1	298	298_1
16.6	53.3	161	44	23.8	0	582	582_1
16.6	55.3	163	48	20.8	1	639	639_1
16.6	53	170	67	17.6	0	701	701_1
16.6	59	165	36	20.5	1	816	816_1
16.7	67	178	39	20.8	1	302	302_1
16.7	58	173	38	20.2	1	306	306_1
16.7	67	176	60	21.1	1	457	457_1
16.7	57	171	48	20.8	0	830	830_1
16.8	74	173	50.5	22.4	1	295	295_1
16.8	65	175	58	21.4	0	470	470_1
16.8	67.5	174	44	23.8	0	793	793_1
16.8	62	164	64	19.2	0	817	817_1
16.8	67	160.6	36	20.3	1	820	820_1
16.8	56.4	170	42	19.7	1	827	827_1
16.9	81	203	52	22.5	1	94	94_1
16.9	61.7	164.5	43	19.4	0	729	729_1
16.9	58.5	175	62	20.5	0	852	852_1
16.9	75	178	48	20.8	0	853	853_1
17	68	178	41	26.3	0	177	177_28
17	60.5	176.2	39	20.8	1	303	303_1
17	69.7	172	57	26.4	1	346	346_1
17	97	186	47	17.5	0	637	637_1
17.1	70	179	43	22.3	1	299	299_1
17.1	73	179	40	21.1	0	814	814_1
17.2	81	178	57	25.4	0	223	223_1
17.2	85.8	185	45	24.9	0	649	649_1
17.2	75	187	48	20.8	0	794	794_1
17.3	56	162	45	25.3	0	16	16_1
17.3	72	177	45	25.3	0	17	17_1
17.3	69.2	169	47	23.8	0	819	819_1
17.4	84	190	60	26.1	0	227	227_1
17.4	83.4	180.5	39	24.6	0	589	589_1
17.5	70	170	45	30.5	0	62	62_1
17.5	79	179	53	25.5	0	224	224_1
17.5	69	183	55	24.6	0	287	287_1
17.5	71	174	54	22.2	0	524	524_1
17.5	76.5	168.5	47	17.5	0	640	640_1
17.6	83	173	41	17.1	0	309	309_1
17.6	61	168	49	20.2	1	441	441_1
17.6	62.7	192	50	23.2	0	583	583_1
17.7	68.9	176.2	39	20.8	1	304	304_1
17.7	94	181	47	17.5	0	634	634_1
17.8	63	170	42	23.1	1	515	515_1
17.8	67	178	47	17.5	0	743	743_1
17.8	73	178	47	17.5	0	811	811_1
17.9	73	175	66	20.7	0	189	189_1
17.9	84	178	48	22.2	1	503	503_1
17.9	81	179	55	24.6	0	574	574_1
17.9	66.8	171.5	39	24.6	0	647	647_1
17.9	86.4	174	47	23.8	0	808	808_1
18	66.5	161	54	24.8	1	68	68_1
18	72	178	43	24.5	0	75	75_1
18	58	174	52	24.3	0	86	86_1
18	63	171	62	22.2	0	431	431_1
18	56	177	62	22.2	0	446	446_1
18.1	48	156	40	25.2	1	349	349_1
18.1	61	173	40	19.9	0	350	350_1
18.1	71	193	59	20.1	0	379	379_1
18.1	80	184	49.9	22.6	0	813	813_1
18.2	81	179	53	25.5	0	445	445_1
18.2	72	172	42	23.1	1	511	511_1
18.2	73	174	33	20.9	0	831	831_1
18.3	71	170	57	26.4	0	347	347_1
18.4	83	182	46	25.4	0	348	348_1
18.4	82	189	53	22.7	0	562	562_1
18.4	71.7	168.6	49	20.8	0	802	802_1
18.4	75	184	60	20.6	0	824	824_1
18.5	61	157	45	22.3	1	67	67_1
18.5	76	170	51	23.7	0	357	357_1
18.5	64	172	44	23.8	0	648	648_1
18.5	64	159	50	21.9	1	650	650_1
18.5	98.8	193	32.2	21	0	825	825_1
18.5	66	172.4	42	20.1	0	835	835_1
18.6	90	184	55	21.8	0	477	477_1
18.6	70	168	57	18.9	1	511	511_15
18.6	65	170	32	27.3	1	515	515_34
18.6	64	171	60	21.8	0	556	556_1
18.6	63.8	170.7	45	22.4	0	837	837_1
18.7	64	163	53	25	1	516	516_1
18.7	90	187	53	22.7	0	561	561_1
18.7	55.1	160.9	50	19.3	1	728	728_1
18.8	84.7	186.4	42	25.5	0	77	77_1
18.8	83	178	37	26.4	1	503	503_37
18.8	70	169.8	43	21.8	1	511	511_24
18.8	56.5	172	61	20.5	0	644	644_1
18.9	76	181	65	24	0	105	105_1
18.9	79	176	56	19.8	0	509	509_1
18.9	63	174	52	22	0	782	782_1
19.1	59.9	162	46	23.2	0	274	274_1
19.1	74	178	56	21.8	0	469	469_1
19.1	85	181	48	24.1	0	501	501_1
19.1	57.1	164.4	40	23.2	1	803	803_1
19.2	62	177	43	23.3	0	269	269_1
19.2	74	172	51	21.3	0	484	484_1
19.2	80	185	45	22.1	0	542	542_1
19.3	82	189	46	24.3	0	73	73_1
19.3	70	179	56	26	0	222	222_1
19.3	49	157	35	20.3	1	795	795_1
19.4	74	178	48	19.3	0	23	23_1
19.4	74	176	50	25	0	79	79_1
19.4	67	169	59	21	1	420	420_1
19.4	71.5	174.9	39.1	16.7	0	646	646_1
19.4	66.8	172	44	24.4	0	659	659_1
19.5	66	179	50	28.5	0	168	168_1
19.5	70.4	182.3	41	24	0	361	361_1
19.5	73	180	41	24	0	362	362_1
19.5	83.5	180.7	67	23	0	501	501_17
19.6	76	178	67	23	0	526	526_1
19.7	67	159	61	21.7	1	466	466_1
19.7	88.6	172	32.2	21	0	693	693_1
19.7	79.1	177.6	51	21.3	0	821	821_1
19.8	59	162	59	24.2	1	482	482_1
19.9	72	175	47	21	0	422	422_1
19.9	82	187	66	22.5	0	529	529_1
20	71	176	39	21.4	0	262	262_1
20	63	168	42	23.1	1	420	420_16
20	77	180	59	21.7	0	534	534_1
20	83	184	39	22	0	542	542_24
20	76.3	172.6	52	21	0	801	801_1
20.1	73.5	183	51	21.2	0	50	50_1
20.1	64	172	66	25	1	113	113_1
20.1	76	180	49	26.4	0	163	163_1
20.1	82	190	60	21.8	1	475	475_1
20.2	67	177	42	21.1	0	301	301_1
20.2	56	172	45	18.1	0	799	799_1
20.3	73.5	180	52	25.5	0	78	78_1
20.3	82	180	51	26.9	0	505	505_1
20.3	76	184	66	22.5	0	531	531_1
20.5	42	152	61	22.1	1	140	140_1
20.5	89	187	56	26	0	221	221_1
20.5	70.9	177	39	20.1	0	823	823_1
20.6	80	177	50	25	0	80	80_1
20.6	82	176	44	22.2	0	535	535_1
20.6	73.3	164.7	49	20.8	0	544	544_1
20.6	81.8	176.8	39	21.8	0	689	689_1
20.6	92.4	182.9	32	23	0	790	790_1
20.7	69.5	180.5	46	24.3	0	70	70_1
20.7	76.1	184	39	22	0	74	74_1
20.7	78	180	38	23.9	0	534	534_23
20.8	77	174	63	21	0	435	435_1
20.8	60	164	56	19.8	0	508	508_1
20.8	84	186	44	24.9	0	530	530_1
20.9	70	179	39	30.6	0	158	158_1
20.9	80	174	49	20	0	437	437_1
20.9	70	165	52	19.7	0	460	460_1
20.9	66	168	58	21.7	0	468	468_1
20.9	59	170	56	19.8	0	507	507_1
20.9	78.5	180	52	24.3	0	534	534_32
20.9	80.6	184.6	48	29.4	0	542	542_55
21	78	167	51	23.8	0	83	83_1
21	96	177	66	20.5	0	458	458_1
21	59.9	167.4	54	17.8	1	773	773_1
21.1	46	160	48	21.3	1	294	294_1
21.1	69.3	171.6	55	23.5	0	771	771_1
21.1	84.2	176.2	45	20.5	0	812	812_1
21.1	62	169	51	18.8	0	849	849_1
21.2	77	180	28	32.3	0	63	63_1
21.2	65	175	61	23.3	0	131	131_1
21.2	88	188	59	25	0	233	233_1
21.3	75.4	177.5	54	25.3	0	453	453_1
21.3	69	171	58	21.8	0	464	464_1
21.3	79.6	178.6	39	30.6	0	526	526_55
21.3	76	176.8	38	23.9	0	535	535_31
21.3	71.5	182.7	49	23.1	0	539	539_1
21.3	73	164	38	23.9	0	544	544_32
21.4	83	180	46	24.3	0	71	71_1
21.4	75.2	178.5	48	29.4	0	80	80_36
21.4	93	172	67	25.2	0	182	182_1
21.4	109	169	60	19.4	0	452	452_1
21.4	64	165	43	21.3	1	522	522_1
21.4	79	181	40	27.1	0	569	569_1
21.4	94	188	52	21.3	0	846	846_1
21.5	112.2	194.2	57	19.4	0	190	190_1
21.5	78.8	179.5	48	29.4	0	554	554_1
21.5	56.6	162.8	45	22.9	1	822	822_1
21.5	41.9	156	50	19.7	1	828	828_1
21.5	62.7	178	41	19.2	0	851	851_1
21.6	85.1	187	40	29	0	529	529_65
21.6	71	170	39	21.1	0	726	726_1
21.7	81	177	32	27.3	1	64	64_1
21.7	64.2	180.2	44	20.8	0	541	541_1
21.7	86	178	35	23	0	804	804_1
21.7	66	168	42	23.5	1	826	826_1
21.8	90	179	58	19.9	0	192	192_1
21.8	67	167	61	22.4	0	468	468_40
21.8	76	184	44	22.2	0	537	537_1
21.8	83	188	48	24.1	0	641	641_1
21.8	93.3	185.9	53	19.8	0	805	805_1
21.9	69	178	59	23.2	0	483	483_1
21.9	71	172	45	24.3	0	576	576_1
21.9	85	179	51	21.7	0	798	798_1
21.9	65	166	47	24.5	1	826	826_10
22	72	176	46	27.3	0	687	687_1
22	75	174	35	20.2	0	727	727_1
22.1	67	178	51	21.6	0	476	476_1
22.2	69	171	49	26.4	0	164	164_1
22.2	65.2	174	67	23	0	527	527_1
22.3	71	181	60	19	0	415	415_1
22.3	80	185.1	39	30.6	0	532	532_1
22.3	60	166	54	19.5	0	698	698_1
22.3	78.3	182	56	19.4	0	785	785_1
22.4	71	176	54	24.8	1	69	69_1
22.4	84	177	50	23.4	0	93	93_1
22.4	73.2	182	51	25.8	0	173	173_1
22.4	95	189	65	21.1	0	447	447_1
22.4	84	187	54	25.2	0	502	502_1
22.4	69	173	44	20.8	0	540	540_1
22.4	60.7	170	31	23.1	1	690	690_1
22.4	76	183	55	21.9	0	778	778_1
22.5	110	184	43	22.9	0	243	243_1
22.5	60.7	170	35	20.3	1	690	690_4
22.5	65.3	176.5	35	19	0	784	784_1
22.5	54	176	38	23.8	1	809	809_1
22.6	69	172	47	22.4	0	90	90_1
22.6	81	186	67	20.5	0	552	552_1
22.7	54	151	52	26.7	1	169	169_1
22.7	90	179	52	20.2	0	195	195_1
22.7	71	186	41	23.7	0	364	364_1
22.7	79	176	60	20.3	0	381	381_1
22.7	53	157	52	21	1	481	481_1
22.7	82.3	187.2	67	20.5	0	502	502_16
22.7	54	171	43	22.5	1	514	514_1
22.7	93	183.7			0	560	560_1
22.8	90.5	179	61	17.8	0	195	195_8
22.8	77.5	186	43	22.7	0	364	364_8
22.8	73	183	47	22	0	480	480_1
22.8	60	167	43	22.5	1	513	513_1
22.8	85.5	186.5	49	20.8	0	545	545_1
22.8	70.3	171	34	18.4	0	674	674_1
22.9	72.7	178	44	24.7	0	25	25_1
22.9	62	167	42	23.1	1	406	406_1
22.9	66.8	171	50	22.6	0	789	789_1
23	83	193	44	25	0	670	670_1
23	69	170.1	35	19.2	0	714	714_1
23.1	100	190.5	52	23.8	1	135	135_1
23.1	62.5	170.5	35	20.7	1	688	688_1
23.1	67.1	168.4			1	741	741_1
23.1	81.4	184.8	35	16.9	0	806	806_1
23.2	58.5	170	52	27.1	0	167	167_1
23.2	68	174	39	24.6	0	261	261_1
23.2	70.6	173.5	50	25	0	540	540_35
23.3	87	174	66	25	0	114	114_1
23.3	82	188	41	24.7	0	502	502_38
23.3	81	186.2	41	24.8	0	552	552_30
23.3	72.7	179.5	67	20.5	0	553	553_1
23.3	64	165	48	24.1	0	568	568_1
23.3	67	176	40	19.9	0	696	696_1
23.4	85	181.4			0	5	5_1
23.4	78	181	38	23.9	0	536	536_1
23.4	85	184	67	20.2	0	786	786_1
23.5	75	179	44	26.4	0	61	61_1
23.5	89	185	64	25.5	0	220	220_1
23.5	76	176	63	24.8	1	570	570_1
23.6	83	173	37	26.4	0	66	66_1
23.6	77	184	52	22	0	408	408_1
23.6	86	190	45	32	0	409	409_1
23.6	78	181	44	24.9	0	536	536_9
23.6	69	179	61	20.7	0	547	547_1
23.6	81	186	42	24.5	0	552	552_45
23.7	75	182	52	26.7	0	170	170_1
23.7	58	169	32	20	1	199	199_1
23.8	101	170	58	19.9	0	193	193_1
23.8	77	177.7			0	285	285_1
23.8	77	186.5	53	22.9	0	373	373_1
23.8	69	169	47	24.5	0	564	564_1
23.8	59	167	47	20.2	0	660	660_1
23.8	60.9	171	45	20.7	0	725	725_1
23.9	66	165	36	24.7	1	265	265_1
23.9	73	185	51	23.2	0	371	371_1
23.9	61	165	34	20	0	695	695_1
24	80.5	184	50	26.1	0	165	165_1
24	74.1	183.8	41	23.7	0	365	365_1
24	72.8	170	40	19.9	0	371	371_5
24	79.1	169.8	43	19.7	0	839	839_1
24.1	76.5	176.9			0	21	21_1
24.1	71	176	47	23.5	0	493	493_1
24.1	70	178	59	19.6	0	708	708_1
24.2	73	175	59	27.4	0	143	143_1
24.2	70	166	63	20.3	1	427	427_1
24.2	85	187	60	21.3	0	451	451_1
24.2	59	170	52	32	0	510	510_1
24.2	80	178	59	21.7	0	533	533_1
24.2	77	180	50	23.3	0	553	553_39
24.3	81	181	32	27.3	0	65	65_1
24.3	86	187	59	20.4	0	451	451_6
24.4	87	181	53	21	0	96	96_1
24.4	66.8	173	51	25.8	0	172	172_1
24.4	70	171	55	21.8	0	464	464_128
24.4	79	187	47	23.5	0	496	496_1
24.4	88	175	54	22.2	0	525	525_1
24.4	76	177.6			0	555	555_1
24.5	72	167	69	22	1	9	9_1
24.5	68	163	52	26.7	1	518	518_1
24.5	80.2	182.5	44	22.2	0	538	538_1
24.6	95	192	36	24.4	0	291	291_1
24.6	76	172	58	19.5	0	378	378_1
24.6	56	166	59	21	1	416	416_1
24.7	78	177.7			0	41	41_1
24.7	81	179	51	23.8	0	82	82_1
24.7	74	172	47	21.8	0	378	378_5
24.7	85	185.3	66	22.5	0	528	528_1
24.7	70.8	177.6	33	23.5	0	810	810_1
24.8	92.5	197.5	67	20.5	0	15	15_1
24.8	49.6	154	43	25	1	48	48_1
24.8	64	174	52	21	0	429	429_1
24.9	77.8	172.8	43	24.5	0	418	418_1
24.9	77.9	182	45	29.3	0	553	553_63
24.9	62.1	166.5	40	27.1	0	567	567_1
24.9	74	179	49	25.8	0	713	713_1
25	83.5	185	52	23.7	0	84	84_1
25	73	168	67	25.2	0	183	183_1
25	59	178	38	22.3	0	255	255_1
25	70	171	37	26.4	0	263	263_1
25	72.7	172.6	50	23.7	0	353	353_1
25	75	183	58	21.2	0	391	391_1
25	69.4	175.9	44	25.7	0	493	493_41
25.1	73	176	41	24.7	0	59	59_1
25.1	73	171	50	30.1	0	145	145_1
25.1	75	171	40	29	0	157	157_1
25.1	71	175	47	21	0	217	217_1
25.1	64	166	47	20.5	0	442	442_1
25.1	78	189	43	23.2	0	504	504_1
25.1	72	183	42	22	0	797	797_1
25.2	84.5	179	59	21.1	0	82	82_26
25.2	59.5	169	54	19.3	1	97	97_1
25.2	86	185	39	22.1	0	288	288_1
25.2	85	191	43	24.5	0	424	424_1
25.2	80	177	45	20.8	0	474	474_1
25.4	95	197.4	41	24.8	0	15	15_27
25.4	72	175	49	23.7	0	59	59_14
25.4	83	178	46	24.2	0	337	337_1
25.4	104.5	180	44	26.5	0	580	580_1
25.5	89	184	47	24.1	0	368	368_1
25.5	73	180	47	23.5	0	494	494_1
25.5	80.4	178	54	23.7	0	735	735_1
25.6	76	184	45	25.3	0	81	81_1
25.6	74	176	66	17.9	0	198	198_1
25.6	77.5	176	55	24.6	0	216	216_1
25.6	81	178	45	32	0	697	697_1
25.6	82	181	48	24.1	0	754	754_1
25.7	93	197	49	23.7	0	15	15_39
25.7	67.1	171	43	25	0	47	47_1
25.7	80	183	64	22	0	239	239_1
25.7	88	182	54	22.5	1	407	407_1
25.8	62	163	52	18.8	1	28	28_1
25.8	77	177	43	23.2	0	251	251_1
25.9	84	184	46	20.3	0	26	26_1
25.9	79.7	180	41	24.7	0	58	58_1
25.9	68	171	51	25.8	0	174	174_1
25.9	83	184	54	26.2	0	219	219_1
25.9	104	195	49	23.8	1	286	286_1
25.9	70	175.3	54	21.9	0	436	436_1
25.9	66	174	59	22.4	0	471	471_1
25.9	75	178	42	22.1	0	483	483_166
25.9	80	178	49	21.3	0	788	788_1
26	62	169.2			0	22	22_1
26	72	176.4	56	19.8	0	217	217_38
26	89	186	37	25.1	0	264	264_1
26	78.5	182.7	44	25	1	419	419_1
26.1	57	168	44	25	1	416	416_64
26.1	82	183	55	21.8	0	478	478_1
26.1	72	168.3	52	17.1	0	564	564_98
26.2	79	181	44	20.1	0	24	24_1
26.2	70	166	63	20.8	0	38	38_1
26.2	76	180	49	23.7	0	58	58_18
26.2	94.4	166.8	62	21.5	0	404	404_1
26.2	69	172.8	38	24.4	0	731	731_1
26.2	135	177	31	17.3	0	783	783_1
26.3	72.1	176.2			0	19	19_1
26.3	49.5	158	41	26.2	1	612	612_1
26.3	78	185	46	20.6	0	724	724_1
26.4	74.6	182	43	25.8	0	57	57_1
26.4	90	193	65	20.4	0	201	201_1
26.4	55.3	167.7	43	23.5	0	370	370_1
26.4	74	182	61	20.9	0	454	454_1
26.4	78	181	42	22.9	0	488	488_1
26.4	75	179	47	23.5	0	497	497_1
26.4	71.2	171	52	26.7	1	548	548_1
26.5	80.7	180.4	34	16.9	0	638	638_1
26.6	76.6	175	44	29.4	0	146	146_1
26.6	71	171	36	24.4	0	289	289_1
26.6	56	166	47	22.3	1	324	324_1
26.7	73	182	38	15	0	732	732_1
26.8	74	182	50	23.3	0	57	57_13
26.8	67	173	52	24.3	0	85	85_1
26.8	89	188	57	21.9	0	188	188_1
26.8	74	182	47	23.5	0	495	495_1
26.8	75	177.6			0	550	550_1
26.9	78.6	180.3	40	29	0	58	58_42
26.9	72.8	173	45	25.5	0	161	161_1
26.9	90.7	188	46	19.7	0	188	188_6
26.9	66.1	164	47	22.3	1	323	323_1
26.9	73	171	59	20.6	0	456	456_1
26.9	73	166	59	22.3	0	465	465_1
26.9	74	168	60	21.5	1	473	473_1
26.9	89	179	54	25.2	0	499	499_1
26.9	75	171	40	23.6	1	512	512_1
26.9	73.3	173	35	19.6	0	636	636_1
27	97	183.7			0	572	572_1
27.1	108	176	41	24.3	1	12	12_1
27.1	86	184	37	26.4	1	407	407_58
27.1	63	173	62	20.2	0	549	549_1
27.1	67.3	174	41	23.5	0	845	845_1
27.2	58	168	47	24.1	1	369	369_1
27.2	74.1	181.6	66	22.3	0	495	495_19
27.2	98	178.8	31	19.9	0	683	683_1
27.2	73.5	179	50	23.9	0	800	800_1
27.3	70	171.7			0	7	7_1
27.3	79	184	46	23.1	0	106	106_1
27.4	73	157	50	24.3	1	351	351_1
27.4	53.1	164	52	22	1	787	787_1
27.5	73	174	39	23.6	0	257	257_1
27.5	85	197	39	22.1	0	305	305_1
27.5	97	197	64	21.7	0	388	388_1
27.5	97	197	47	18.4	0	388	388_2
27.5	73	180.2	39	30.6	0	494	494_83
27.5	107	187	55	24.6	0	575	575_1
27.5	75.9	183.4	43	19.7	0	850	850_1
27.6	71.6	176.3			0	19	19_51
27.6	74	174	44	26.4	0	60	60_1
27.6	74.3	171	61	25.7	0	89	89_1
27.6	72	176	47	19.7	0	353	353_109
27.7	64	164	61	23.3	1	417	417_1
27.7	60	173	60	22.9	0	431	431_371
27.7	85	178	49	23.8	0	573	573_1
27.7	63.9	165.7	45	23.3	0	595	595_1
27.8	64.5	168	53	26.6	0	311	311_1
27.9	65	172.8			0	6	6_1
27.9	95.1	183.6	39	23	0	326	326_1
27.9	79	175	47	18.4	0	387	387_1
27.9	72	175	66	20.5	1	459	459_1
27.9	87.5	179.1	41	24.8	0	499	499_37
28	91	183	40	19.9	0	375	375_1
28.1	72	173	56	21	0	316	316_1
28.1	98	201	52	21.3	0	841	841_1
28.2	72	174	58	22	0	60	60_17
28.2	80	169	68	25.4	0	185	185_1
28.2	88	179	58	21.7	0	455	455_1
28.3	65.2	173	41	25.5	1	175	175_1
28.3	81	181.1	41	23.8	0	327	327_1
28.3	68	180	63	20.6	0	425	425_1
28.3	64.8	175.5	45	20.9	0	443	443_1
28.3	85	179	49	23.7	0	499	499_48
28.4	73	176	53	20.8	0	374	374_1
28.4	82	179	44	25	0	410	410_1
28.5	88	181.3			0	4	4_1
28.5	75.7	176	41	24	0	257	257_36
28.5	73.8	176	40	19.9	0	374	374_5
28.5	69	168	39	21.7	1	517	517_1
28.6	82.9	181.2			0	20	20_1
28.6	116	177	45	20	0	775	775_1
28.7	82	181	52	29.7	0	160	160_1
28.7	61	164	43	22.4	0	248	248_1
28.8	78	180	49	26.4	0	162	162_1
28.8	76	185	51	28.3	1	166	166_1
28.8	64	171	43	22.9	0	694	694_1
28.9	107	177	42	23.8	0	87	87_1
28.9	85	174	36	24.4	0	290	290_1
28.9	63.5	164.4	48	23.8	1	417	417_37
28.9	75.2	182.2	35	23.1	0	704	704_1
29	75	174	43	25.8	0	491	491_1
29	75	178.5	40	27.1	0	566	566_1
29	80.1	188	53	26.3	0	857	857_1
29.1	95	190	60	26.1	0	226	226_1
29.1	77	168	52	22	0	774	774_1
29.2	79	168	62	21.5	0	403	403_1
29.3	81	178	65	21.5	0	10	10_1
29.3	67	175	59	20	0	32	32_1
29.3	78	170	47	22.4	0	44	44_1
29.4	67	168	47	25.2	1	351	351_61
29.4	73.5	173.3			0	444	444_1
29.4	55.6	160	51	24.1	1	733	733_1
29.5	50	162	53	23.5	1	51	51_1
29.5	72	171	42	22.2	0	461	461_1
29.5	74.6	177.5			0	550	550_88
29.5	57.4	159.5	54	23.7	0	739	739_1
29.6	63	165	49	22.7	1	417	417_55
29.6	70	171	54	25.2	0	500	500_1
29.7	80	185	59	20	0	31	31_1
29.7	97	180	45	21	0	53	53_1
29.7	73	173	47	20.9	0	479	479_1
29.7	81	180	34	20.6	0	686	686_1
29.8	69	171	45	21	0	52	52_1
29.8	62	165	62	22.1	1	187	187_1
29.8	84	180	43	24	0	214	214_1
29.8	78	171	36	20.4	0	252	252_1
29.8	88	181	47	22.3	0	322	322_1
29.8	72	177	44	26.5	0	581	581_1
29.8	55.5	161	56	18	1	733	733_18
29.9	61	163	51	24.1	1	281	281_1
29.9	91	189	53	23.1	0	412	412_1
29.9	77.9	177.4	43	20.4	0	848	848_1
30	55	158	55	23.7	1	209	209_1
30	91	171	55	23.4	0	211	211_1
30	68	168	47	19.7	1	351	351_86
30.1	73	169	38	15	0	709	709_1
30.1	80	176.1	50	19.5	0	769	769_1
30.3	57	155	52	26.7	1	171	171_1
30.3	71	180	48	21.7	0	519	519_1
30.4	63	169	66	25	1	115	115_1
30.4	82	184	54	25.2	0	498	498_1
30.4	81	182	52	22	0	563	563_1
30.4	56	167	42	23.6	1	772	772_1
30.5	82	185	52	23.8	0	492	492_1
30.6	70	176	50	23.8	0	276	276_1
30.6	71	171	44	25.7	0	500	500_29
30.6	66	176.4	45	23.3	1	692	692_1
30.6	78.5	174.6	47	18.7	0	843	843_1
30.7	69.2	170	44	25.7	0	490	490_1
30.8	76.6	178	48	21.5	0	723	723_1
30.9	62	160	43	24	1	244	244_1
30.9	66	170	43	23.2	0	250	250_1
30.9	86.4	175	46	23.2	0	275	275_1
31	67	166	51	18.5	0	310	310_1
31	68	176	51	18.8	0	654	654_1
31	71	175	37	24	0	768	768_1
31.1	75	180	47	22.4	0	91	91_1
31.1	67	171	49	23.7	0	490	490_10
31.1	68	179	65.9	19.9	0	565	565_1
31.1	68	178	48	23.2	0	713	713_212
31.1	68	173	61	21.6	0	742	742_1
31.1	60	164.5	47	20	1	772	772_20
31.2	85	182	40	29	0	156	156_1
31.2	75	174.5	48	21.3	0	200	200_1
31.2	69.7	180	38	19.7	0	710	710_1
31.3	61	160	60	17.4	1	29	29_1
31.3	61	164	68	24.8	0	184	184_1
31.4	78	176	48	21.5	0	104	104_1
31.4	75	178	40	23.8	0	256	256_1
31.4	80	184.4	41	24.8	0	551	551_1
31.5	86	182			0	8	8_1
31.5	67	165	40	25.2	0	310	310_19
31.5	79	168	59	22.4	0	472	472_1
31.5	84.5	185.2	43	25.8	0	492	492_31
31.6	66	162	47	29.3	0	150	150_1
31.6	71	175	41	26.3	0	204	204_1
31.6	96	187.5	58	24	0	358	358_1
31.6	91	174	45	19.9	0	707	707_1
31.7	71	164	51	23.9	0	321	321_1
31.7	61	166	51	23.7	1	356	356_1
31.7	87.7	181	58	20.6	0	423	423_1
31.7	80	184	50	23.3	0	551	551_13
31.8	61	169	48	21.3	1	293	293_1
31.9	68	176	60	18	0	27	27_1
31.9	108	179	47	18.09	0	102	102_1
31.9	63	165	60	23.3	0	130	130_1
31.9	89	183	44	25.1	0	271	271_1
31.9	84	185	49	23.7	0	492	492_45
31.9	73	170	42	21.8	0	685	685_1
31.9	78	170	42	19.1	0	712	712_1
31.9	88	185	39	19.1	0	721	721_1
32	79.3	180	48	19.8	0	706	706_1
32.1	80	178	44	23	0	247	247_1
32.1	74	180	35	20	0	770	770_1
32.1	73	179	52	21.3	0	776	776_1
32.2	73.5	173.8			0	7	7_149
32.3	74	171.5	59	20	0	30	30_1
32.4	82.1	170.1	38	24	0	781	781_1
32.5	74	174	55	20.3	0	449	449_1
32.5	82.5	185	45	29.3	0	492	492_57
32.5	92	188	46	24.3	1	667	667_1
32.5	83.5	191.1	37	21.5	0	847	847_1
32.6	76.8	180	40.1	21.3	0	45	45_1
32.6	73	172	47	23.2	1	215	215_1
32.7	67	173.5			0	1	1_1
32.8	67	169	42	24.3	0	207	207_1
32.8	70.5	176.6			0	372	372_1
32.8	90	182	46	26	0	489	489_1
32.9	86	181	61	21.7	0	380	380_1
33	101	199	47	18.09	0	103	103_1
33	78	170	41	23.8	0	763	763_1
33.1	73	167	61	22.9	0	141	141_1
33.1	69.9	175	51	16.8	0	711	711_1
33.1	76.3	183.4	34	23.6	0	844	844_1
33.2	69	173	58	23	0	317	317_1
33.2	54	173	47	17.2	0	626	626_1
33.3	73	173	40	25.5	0	210	210_1
33.3	73.9	176	39	21.3	0	838	838_1
33.5	78	180	66	25	0	45	45_17
33.5	70	164	47	29.3	0	152	152_1
33.5	70	170	35	19.2	0	763	763_11
33.6	78	185	58	23.3	0	129	129_1
33.7	79	172	35	19.2	0	749	749_1
33.8	68	171.1			0	2	2_1
33.8	52	167	42	24.3	1	142	142_1
33.8	74	174.7	38	24.1	0	449	449_28
33.9	51	166	57	23.2	1	396	396_1
33.9	66.8	179	50	27.1	0	654	654_74
34	84	176	58	21.7	0	392	392_1
34	73	181	39	16.5	0	684	684_1
34.1	86	182	60	23	0	139	139_1
34.1	75.8	176.5	52	22	0	758	758_1
34.2	63	171	53	23.8	1	777	777_1
34.3	74	174	49	19.5	0	386	386_1
34.4	72	175	63	22.3	0	128	128_1
34.4	82	186	43	21	0	319	319_1
34.4	79	172	46	24.4	0	329	329_1
34.5	66	166	51	18.5	1	676	676_1
34.6	75.5	185.5	46	20.3	0	854	854_1
34.8	55	156	54	23.3	1	13	13_1
34.8	75.5	182	47	18.5	0	37	37_1
34.8	74	174.5	38	18.3	0	748	748_1
34.8	122	189	46	19.7	0	764	764_1
34.9	88	177	57	22.9	0	467	467_1
34.9	69.4	176.1	34	22.6	0	631	631_1
34.9	76	176	51	21.7	0	705	705_1
34.9	78	177	35	21.5	0	722	722_1
35	66	176	47	23.4	0	137	137_1
35	64	169	42	23.6	0	642	642_1
35	73	177	41	23.4	0	751	751_1
35.1	77.5	179.5	59	24	0	360	360_1
35.1	70.1	175.5	44	16.5	0	652	652_1
35.1	77	175	43	22.9	0	761	761_1
35.2	61	168	35	19	0	635	635_1
35.2	70.5	186	44	21	0	643	643_1
35.2	72	173.5	45	20	0	753	753_1
35.2	83.5	184.2	35	20	0	767	767_1
35.3	70	166	61	19.8	0	191	191_1
35.3	74.8	182	40	22.6	0	594	594_1
35.4	67	174	59	18	0	33	33_1
35.4	79	174	64	20.08	0	39	39_1
35.4	56	154	47	29.3	1	149	149_1
35.4	59.4	169.5	42	21.8	0	765	765_1
35.5	82	181	37	23.3	0	55	55_1
35.5	54.8	172	39	21.1	0	625	625_1
35.5	64	174	45	23.5	0	718	718_1
35.6	66	173	44	29.1	0	153	153_1
35.6	85	173	44	29.1	0	155	155_1
35.6	85	173	44	29.1	0	155	155_2
35.6	76	177	43	22.4	0	249	249_1
35.6	86	181.5	41	24.5	0	366	366_1
35.6	81.5	186.5	51	24	0	719	719_1
35.6	70.9	186.2	46	20.3	0	760	760_1
35.7	69	175	46	24.3	0	72	72_1
35.7	74	177	60	23.1	0	655	655_1
35.7	80	187	38	18.3	0	746	746_1
35.8	75	176	49	19.5	0	385	385_1
35.8	78	181	46	20.3	0	796	796_1
35.9	92	172	52	20.2	0	194	194_1
35.9	73	170	45	25.5	0	703	703_1
36	81	180	44	25.3	0	88	88_1
36	76.7	168	65	21	0	624	624_1
36	90	174.9	52	22	0	766	766_1
36	85.2	174	49	20	0	780	780_1
36.1	78.5	186	47	22.3	0	430	430_1
36.2	55.5	173	50	27.1	0	626	626_71
36.2	84.5	186	44	21.2	0	750	750_1
36.3	54	165	65	20.2	1	237	237_1
36.3	75	177	40	20.3	0	655	655_15
36.4	95.5	174.8	42	23.4	0	43	43_1
36.4	54	161	53	18.3	1	577	577_1
36.4	81.6	168	38	19.1	0	624	624_11
36.4	73.1	177	42	21.2	0	737	737_1
36.4	83	182.7	46	23.9	0	752	752_1
36.4	71.5	186.2	45	18.2	0	760	760_23
36.4	77	178	53	20.7	0	833	833_1
36.5	68	175.5	48	29.4	0	72	72_24
36.5	68	174	55	23.9	0	272	272_1
36.5	95	182	41	23.8	0	328	328_1
36.5	58.2	165.5	43	20.7	0	720	720_1
36.6	89	181	67	18	0	197	197_1
36.6	88.2	182	38	22.3	0	489	489_95
36.6	80.3	167.5	55	20.9	0	757	757_1
36.6	77	178	38	24.5	0	833	833_9
36.7	76.6	179	58	21.7	0	401	401_1
36.9	65	173	44	29.4	0	147	147_1
36.9	74	167	59	25	0	232	232_1
36.9	52	158	43	21.3	1	521	521_1
36.9	73	177	38	23.8	0	762	762_1
37	70.5	175.5			0	95	95_1
37	55	156	65	17.9	1	196	196_1
37	95	179	50	22.2	0	236	236_1
37	58	165	40	22.9	1	253	253_1
37	72	170	50	27.1	0	630	630_1
37	84	185.7	47	20	0	632	632_1
37.1	78	183	39	21.5	0	76	76_1
37.1	76	175.5	38.1	21.2	0	656	656_1
37.1	63.2	175.4	44	25.2	0	657	657_1
37.1	63	172	50	19.5	0	661	661_1
37.1	81	179	44	21.2	0	678	678_1
37.2	78.2	176	58	20.1	0	611	611_1
37.3	77	179	59	18	0	34	34_1
37.3	73	178	51	23.4	0	840	840_1
37.4	75	164	51	24.1	0	282	282_1
37.4	68.5	160.5	50	24.3	0	283	283_1
37.4	61	171	33	22	0	681	681_1
37.4	70	175	57	23.1	0	834	834_1
37.5	92	186	44	25	0	411	411_1
37.5	92	173	42	23.6	0	717	717_1
37.6	82	179.3			0	18	18_1
37.6	76	182	39	24.6	0	260	260_1
37.6	83	183	50	22.2	0	463	463_1
37.6	91	182.9			0	559	559_1
37.6	91	176	48	21.5	0	622	622_1
37.7	74.4	186	34	20.6	0	628	628_1
37.7	72	175	45	20	0	631	631_92
37.9	88	189	54	21.6	0	107	107_1
38	70	173	61	25.2	0	235	235_1
38	68.1	167.5	33	20	0	618	618_1
38	75.6	175	33	20	0	747	747_1
38.1	67	170	53	23.2	0	35	35_1
38.1	76.2	176	51	23.9	0	320	320_1
38.1	64.2	166.4	34	22.7	0	680	680_1
38.2	86.3	181	37	24.6	0	428	428_1
38.3	89	184	60	21.9	0	397	397_1
38.4	72	182	45	17	0	700	700_1
38.5	77.5	179	34	17.3	0	401	401_43
38.5	100	184.9			0	414	414_1
38.6	74.7	175	44	23	0	92	92_1
38.6	80	179	53	19.6	0	98	98_1
38.6	85	186	60	25.6	0	229	229_1
38.6	68.4	171.9			0	730	730_1
38.6	86	180.5	40	24.7	0	738	738_1
38.7	62.4	176.1	44	25.2	0	745	745_1
38.8	85	178	40	23.2	0	254	254_1
38.8	61.4	164	47	21.7	0	579	579_1
38.8	64.5	167.9	48	20	0	633	633_1
38.9	49	155	42	24.3	1	206	206_1
38.9	86	172	43	21.3	0	520	520_1
39	79	179	41	25.5	0	176	176_1
39	89	181	42	24.5	0	212	212_1
39.1	50	165.4	57	21.4	1	99	99_1
39.1	80.3	179.6	58	20.4	0	176	176_4
39.1	78	176	36	25.2	0	268	268_1
39.1	64.2	169	60	21.9	0	399	399_1
39.1	127	186	50	19.1	0	438	438_1
39.1	88	181	64	22	0	448	448_1
39.1	84	182	41	22	0	715	715_1
39.1	66.7	170.5	47	20	0	759	759_1
39.2	77	167	57	23.8	0	487	487_1
39.2	69	171	41	22.3	0	679	679_1
39.3	67	174	38	18.3	0	744	744_1
39.4	55	158	59	21.5	1	521	521_66
39.4	62.3	170.1	51	24	0	617	617_1
39.6	67	173	47	29.3	0	151	151_1
39.7	74	163	56	19.8	0	315	315_1
39.7	87.3	179	36	24.2	0	629	629_1
39.7	75.5	180	45	17	0	699	699_1
39.7	62	166	38	23.9	1	791	791_1
39.8	80	177	52	19.6	0	36	36_1
39.8	79	165	45	22.6	0	292	292_1
40	52	155	59	25.7	1	225	225_1
40.2	108.3	170	68	24.8	0	186	186_1
40.2	88	181	67	21	0	434	434_1
40.3	94	184	50	21.7	0	397	397_41
40.3	67.2	171.6	42	22.2	0	613	613_1
40.3	73	167.9	46	20.3	0	614	614_1
40.4	78	176	53	25.5	0	268	268_25
40.4	72.7	174	42	21	0	623	623_1
40.5	75	168	55	24.5	0	231	231_1
40.5	57	159	47	24	1	279	279_1
40.5	69	175	35	22.3	0	606	606_1
40.6	72	175	62	22.2	0	393	393_1
40.6	76	183	58	20.1	0	610	610_1
40.7	78	165	56	24.7	0	292	292_15
40.8	64	175	37	22.8	0	682	682_1
40.8	59	164	50	23.9	1	716	716_1
41	81	173	39	17.6	0	101	101_1
41	71	171	39	23.5	0	363	363_1
41.1	79	179	53	23.2	0	49	49_1
41.1	70	170	43	22.7	0	363	363_3
41.1	91	177	45	21.1	0	558	558_1
41.1	113	183.5			0	669	669_1
41.2	67.1	167.9	45	18.2	0	614	614_18
41.2	66.2	168.5	32	23.5	0	619	619_1
41.2	73	176	41	17	0	779	779_1
41.3	75	178	47	24.5	0	234	234_1
41.4	49.5	165.4	38	23.2	1	99	99_47
41.4	66	170	44	29.4	0	148	148_1
41.4	66	166	57	21.8	1	202	202_1
41.4	96	180	42	23.6	0	615	615_1
41.5	70	172	47	22	0	432	432_1
41.5	72	169	51	20.4	0	668	668_1
41.5	73	181	38	24.4	0	736	736_1
41.7	49.5	165.4	49	24.3	1	99	99_54
41.8	74	178	44	24	0	234	234_10
41.8	60	165	62	21.3	1	241	241_1
41.9	52	153	54	23.3	1	136	136_1
41.9	73.5	172	52	22	0	616	616_1
41.9	77.5	174.8	45	20	0	621	621_1
42	84	177	57	21.8	0	36	36_42
42	73	168	43	23.2	0	54	54_1
42	82	178	40	25.5	0	208	208_1
42	110	177	49	23.4	0	413	413_1
42.1	76	167	39	17.6	0	100	100_1
42.1	73	174	60	21.9	0	400	400_1
42.2	83	175	59	18.9	0	314	314_1
42.3	74	174	64	20.7	0	240	240_1
42.4	61.2	165.6	47.9	22.6	0	855	855_1
42.5	66.7	176.8	49	22.9	0	318	318_1
42.6	70	175	53	23.3	0	42	42_1
42.9	81	186	37	22.5	0	259	259_1
42.9	75	164	65	21	0	376	376_1
42.9	60.2	165.6	37	21.5	0	855	855_6
43	86	178	51	22	0	300	300_1
43	94	185	47	18.7	0	462	462_1
43	73	172	46	23.9	0	677	677_1
43.1	77	176	44	29.1	0	154	154_1
43.1	103	186	38	25.3	0	266	266_1
43.1	76.5	180	42	22	0	426	426_1
43.1	58	164	38	23.9	0	807	807_1
43.2	89.6	184			0	46	46_1
43.3	56	163	55.7	22.3	1	395	395_1
43.5	90	188	66	19.8	0	238	238_1
43.5	81.7	181	60	23.1	0	691	691_1
43.7	94.4	190	41	26.3	0	666	666_1
43.9	74	172	46	20	0	620	620_1
44	66	167	43	23.3	0	270	270_1
44	67	160	60	20.2	0	384	384_1
44	71	179	50	23.9	0	627	627_1
44.1	79	181	40	20.3	0	691	691_7
44.2	100	184	38	25.3	0	267	267_1
44.2	88	182	47	26.1	0	421	421_1
44.2	74	174	57	23.5	0	485	485_1
44.2	71	172	51	20.7	0	675	675_1
44.4	88	182	47	23.4	0	138	138_1
44.4	92	173	59	27.4	0	144	144_1
44.4	59	163	59	22.3	1	486	486_1
44.7	77.1	174.2	60	22.1	0	671	671_1
44.8	78.5	175	55	20.8	0	665	665_1
44.8	84	178	54.4	17.6	0	734	734_1
44.9	66	159	55	21.5	0	367	367_1
45	76	172	62	22.5	0	450	450_1
45.2	65	169	43	23.2	0	273	273_1
45.2	67	170.5	34	20.3	0	605	605_1
45.3	87	187	37.9	17.3	0	740	740_1
45.4	76	172	43	19.4	0	297	297_1
45.6	76	176	53	26.3	0	218	218_1
45.7	78.8	181	60	22.3	0	402	402_1
45.8	66	170.5	55	17.9	0	605	605_6
45.9	88	181	38	22.3	0	56	56_1
45.9	48.6	152	59	22.4	1	609	609_1
46	67	174	43	25.4	0	702	702_1
46.1	72	173	45	24.4	0	506	506_1
46.2	60	170	58	22.5	0	608	608_1
46.2	76	182.4	46	27.3	0	664	664_1
46.4	80	174	39	30.6	0	159	159_1
46.4	88.2	180	41	17.1	0	308	308_1
46.6	87	181	56	21	0	308	308_2
46.6	65.2	172.5	60	21.9	0	398	398_1
46.7	81	169	52	24.8	0	352	352_1
46.8	85	181	39	23	0	308	308_5
46.8	69.5	173	39	21.6	0	506	506_10
46.8	94	181	45	18.5	0	601	601_1
46.8	57.3	160.5	60	22.1	1	651	651_1
46.9	83	173	60	20.3	0	382	382_1
47	77.5	172.2	44	22.6	0	213	213_1
47	90	180	42	25.6	0	345	345_1
47	50	164	48	21.8	1	602	602_1
47.1	75	173	36	20.5	0	603	603_1
47.7	68	173	66	25	0	506	506_18
47.9	74.5	180.5	55.7	22.3	0	394	394_1
47.9	84	174	45	23.5	0	663	663_1
48.2	70.9	177.2	39	26.2	0	506	506_21
48.3	71	174	35	18.6	0	662	662_1
48.3	70.7	173.5	34	20.3	0	842	842_1
48.5	79	171	49	24.3	0	278	278_1
48.6	72	169	45	18.5	0	672	672_1
49.1	71.5	173	60	26.3	0	506	506_26
49.1	67.9	179.9	41	25	0	592	592_1
49.1	82	174	55	17.9	0	663	663_9
49.1	71	172	35	21.5	0	842	842_7
49.2	63	163	40	20.3	0	832	832_1
49.3	78	184	39	22.8	0	258	258_1
49.3	73	173	38	22.7	0	658	658_1
49.6	75	176	44	25.3	0	203	203_1
49.7	74	166	50	26.8	0	578	578_1
49.8	84	171	69	21.6	0	433	433_1
49.8	58	168	49	23.8	0	571	571_1
50	59	165	55	20.8	0	599	599_1
50	70	173	35	24.2	0	604	604_1
50.1	66	166	43	24.4	0	280	280_1
50.3	91	178	44	23.1	0	246	246_1
50.3	77	177	50	23.8	0	277	277_1
50.4	86	178	56	25.2	0	230	230_1
50.6	77	175	60	20.3	0	383	383_1
50.7	73	170	59	25.1	0	359	359_1
50.9	68	172	35	24.2	0	600	600_1
51.1	72	169	33	22	0	593	593_1
51.6	71	178	47	21.7	0	405	405_1
52.1	69	175	39	23	0	325	325_1
52.4	74	170	42	22.6	0	242	242_1
53.8	60.3	164	38.1	21.2	0	653	653_1
53.9	66	165	34	20.3	0	756	756_1
54	54	164	23.7	23.8	0	245	245_1
54.8	66	174	62	21.5	0	377	377_1
55.4	52.5	163.3	44	25.3	0	245	245_3
55.4	78	175.6	51	23.4	0	597	597_1
55.5	61.5	168.8	44	21	0	598	598_1
57.6	67	169	47	18.4	0	389	389_1
58.5	64	157	35	21.5	1	755	755_1
58.7	66	171.3	38	15	0	856	856_1
59.1	64.7	172	38	24.4	0	856	856_2
59.7	65.2	172	51	16.8	0	856	856_3
61.3	102	185	56	20.5	0	390	390_1
61.6	74	169	46	23.9	0	596	596_1
63	83.5	171.5	48	22.2	0	296	296_1
