# Supplementary material for: On the development of diagnostic support algorithms based on CPET biosignals data via machine learning and wavelets
Source: PeerJ Comput Sci. 2025 Jan 30;11:e2474. doi: 10.7717/peerj-cs.2474 (PMC11888874; doi:10.7717/peerj-cs.2474)
Supplement: Supplemental Information 1 — The original database for Healthy (H) volunteers contains 992 samples which we have made available as csv files in the COMPLETE_DATASET_HEALTHY folder. 45 samples were selected according to the criteria set out in our paper. The file Chosen.xlsx indicates which samples were selected from the original database. [file peerj-cs-11-2474-s001.zip › DATASET/Healthy/COMPLETE_DATASET_HEALTHY/test_measure.csv]

time	Speed	HR	VO2	VCO2	RR	VE	ID_test	ID
0	5	63	478	360	27	13.3	2_1	2
2	5	75	401	295	23	10.3	2_1	2
4	5	82	449	319	29	12.2	2_1	2
7	5	87	461	340	28	12.8	2_1	2
9	5	92	574	417	28	14.6	2_1	2
11	5	94	624	458	26	15.7	2_1	2
14	5	95	619	451	26	15.4	2_1	2
16	5	96	681	493	26	16.4	2_1	2
17	5	97	776	572	26	18.5	2_1	2
19	5	97	774	576	27	19	2_1	2
21	5	98	738	554	27	18.5	2_1	2
24	5	98	746	569	26	18.8	2_1	2
27	5	99	715	542	27	18	2_1	2
29	5	100	746	570	27	18.9	2_1	2
31	5	101	657	501	26	16.7	2_1	2
35	5	100	656	501	26	16.7	2_1	2
38	5	100	633	481	25	16.2	2_1	2
39	5	100	635	480	27	16.3	2_1	2
41	5	100	658	486	27	16.4	2_1	2
44	5	99	722	524	30	17.6	2_1	2
46	5	99	714	509	30	17.2	2_1	2
48	5	98	797	556	30	18.1	2_1	2
50	5	97	751	517	28	16.9	2_1	2
52	5	98	810	559	27	17.7	2_1	2
54	5	98	853	585	27	18.5	2_1	2
57	5	101	843	571	27	18	2_1	2
58	5	101	859	574	28	18.2	2_1	2
61	5	100	942	628	30	19.7	2_1	2
63	5	99	924	620	30	19.7	2_1	2
65	5	101	1012	678	29	20.8	2_1	2
68	5	101	964	649	29	20.2	2_1	2
70	5	99	959	646	29	20	2_1	2
72	5	98	963	645	29	20.1	2_1	2
75	5	98	1015	682	28	20.9	2_1	2
77	5	99	1022	688	28	21	2_1	2
79	5	99	1066	718	27	21.5	2_1	2
82	5	100	1051	712	27	21.3	2_1	2
84	5	102	1061	724	27	21.6	2_1	2
86	5	101	1046	718	26	21.6	2_1	2
89	5	101	1047	719	26	21.6	2_1	2
91	5	102	1037	717	26	21.6	2_1	2
94	5	106	980	674	26	20.4	2_1	2
96	5	107	1004	695	25	20.9	2_1	2
99	5	103	1011	700	25	21	2_1	2
101	5	100	1018	706	24	21	2_1	2
104	5	101	1026	708	24	21	2_1	2
107	5	101	1087	749	25	22	2_1	2
109	5	101	1075	747	26	22	2_1	2
111	5	99	1085	762	26	22.4	2_1	2
113	5	97	1059	745	26	22	2_1	2
117	5	97	1087	769	25	22.3	2_1	2
119	5	97	1044	750	26	21.9	2_1	2
121	5	97	967	701	26	20.9	2_1	2
125	5	97	868	632	25	19	2_1	2
127	5	95	854	613	25	18.4	2_1	2
129	5	94	822	586	25	17.9	2_1	2
131	5	96	920	653	24	19.3	2_1	2
134	5	99	884	631	25	18.9	2_1	2
136	5	100	933	662	24	19.6	2_1	2
138	5	100	983	699	27	21.2	2_1	2
140	5	101	984	700	27	21.2	2_1	2
143	5	102	1007	719	26	21.6	2_1	2
147	5	102	1062	757	26	22.3	2_1	2
149	5	100	995	725	27	22	2_1	2
151	5	100	987	729	28	22.2	2_1	2
152	5	99	937	697	30	21.8	2_1	2
154	5	99	926	694	30	21.6	2_1	2
157	5	100	974	728	29	22.3	2_1	2
159	5	99	910	692	31	21.8	2_1	2
162	5	97	911	692	31	21.8	2_1	2
165	5	97	939	702	30	21.7	2_1	2
166	5	98	897	657	27	19.9	2_1	2
169	5	100	881	643	26	19.5	2_1	2
173	5	100	953	685	25	19.9	2_1	2
176	5.1	99	888	632	23	18.1	2_1	2
178	5.1	101	990	710	23	20.1	2_1	2
181	5.2	102	1001	714	24	20.5	2_1	2
183	5.2	102	1011	720	24	20.7	2_1	2
185	5.2	101	1088	779	23	21.9	2_1	2
188	5.3	101	1138	823	25	23.4	2_1	2
190	5.3	102	1108	812	27	24.1	2_1	2
192	5.4	103	1142	837	26	24.4	2_1	2
195	5.4	103	1049	777	28	23.1	2_1	2
198	5.5	103	1049	777	28	23.1	2_1	2
201	5.5	104	1074	801	27	23.4	2_1	2
203	5.5	105	1048	786	27	23.1	2_1	2
205	5.6	104	1131	848	25	24.1	2_1	2
207	5.6	103	1099	822	25	23.3	2_1	2
209	5.6	102	1103	831	25	23.7	2_1	2
212	5.7	102	1103	831	25	23.7	2_1	2
214	5.7	105	1031	782	27	23	2_1	2
216	5.8	107	1017	770	29	22.7	2_1	2
218	5.8	106	1011	764	29	22.8	2_1	2
220	5.8	107	1011	765	29	22.8	2_1	2
222	5.9	109	1024	776	29	22.9	2_1	2
224	5.9	111	1017	770	29	22.8	2_1	2
227	5.9	109	1017	770	29	22.8	2_1	2
229	6	107	1090	817	28	23.4	2_1	2
232	6	107	1069	800	27	23.1	2_1	2
234	6.1	108	1098	819	26	23.2	2_1	2
236	6.1	109	1080	806	27	23.4	2_1	2
238	6.1	109	1132	841	26	23.8	2_1	2
241	6.2	109	1126	837	25	23.6	2_1	2
243	6.2	110	1152	858	26	24	2_1	2
245	6.2	110	1114	835	27	23.7	2_1	2
248	6.3	111	1125	845	26	23.7	2_1	2
250	6.3	112	1122	844	27	23.8	2_1	2
252	6.3	112	1097	826	27	23.3	2_1	2
253	6.4	116	1067	807	27	23	2_1	2
257	6.4	117	1098	826	27	23.3	2_1	2
259	6.5	117	1123	860	27	24.1	2_1	2
261	6.5	118	983	752	28	21.7	2_1	2
263	6.5	118	1089	824	28	23.1	2_1	2
266	6.6	117	1084	826	27	23.3	2_1	2
268	6.6	115	1121	859	26	23.8	2_1	2
270	6.7	114	1298	988	27	26.6	2_1	2
272	6.7	114	1197	912	27	25.1	2_1	2
275	6.7	114	1253	941	26	25.7	2_1	2
277	6.8	114	1262	954	25	25.9	2_1	2
279	6.8	115	1200	905	26	24.8	2_1	2
281	6.8	119	1264	945	28	25.4	2_1	2
284	6.9	120	1266	938	28	25.4	2_1	2
285	6.9	120	1219	901	29	24.7	2_1	2
287	6.9	121	1304	973	27	26.2	2_1	2
289	7	125	1289	960	28	26.1	2_1	2
291	7	129	1367	1019	29	27.4	2_1	2
293	7	130	1412	1050	29	28.3	2_1	2
295	7.1	127	1374	1028	29	28.1	2_1	2
298	7.1	127	1407	1065	29	29	2_1	2
300	7.2	127	1445	1100	28	29.6	2_1	2
303	7.2	126	1445	1100	28	29.6	2_1	2
305	7.2	124	1413	1079	29	29.2	2_1	2
307	7.3	122	1385	1068	27	27.9	2_1	2
309	7.3	122	1337	1042	28	27.3	2_1	2
312	7.3	122	1458	1166	25	30.6	2_1	2
313	7.4	123	1438	1157	27	30.6	2_1	2
315	7.4	125	1408	1139	29	30.3	2_1	2
316	7.4	125	1282	1016	33	27.1	2_1	2
319	7.5	125	1349	1072	32	28.3	2_1	2
321	7.5	124	1360	1076	32	29.2	2_1	2
323	7.5	123	1501	1185	31	31.6	2_1	2
325	7.6	123	1457	1159	30	31.1	2_1	2
327	7.6	124	1490	1190	30	32	2_1	2
328	7.6	125	1548	1249	32	33.9	2_1	2
330	7.7	125	1632	1328	32	35.9	2_1	2
332	7.7	125	1635	1332	34	36.2	2_1	2
333	7.7	126	1703	1390	33	37.6	2_1	2
336	7.8	127	1632	1323	34	35.6	2_1	2
338	7.8	127	1630	1330	34	36.1	2_1	2
340	7.8	128	1730	1409	35	37.6	2_1	2
341	7.8	128	1611	1316	34	35.8	2_1	2
343	7.9	129	1674	1354	35	35.6	2_1	2
345	7.9	129	1742	1402	34	36.8	2_1	2
346	7.9	132	1751	1401	35	36.5	2_1	2
348	8	132	1872	1501	34	38.7	2_1	2
350	8	131	1872	1501	34	38.7	2_1	2
352	8	131	1800	1454	35	37.8	2_1	2
354	8.1	132	1807	1464	33	38.1	2_1	2
356	8.1	132	1712	1402	33	37.6	2_1	2
358	8.1	129	1747	1449	33	38.3	2_1	2
360	8.2	129	1770	1490	32	39.4	2_1	2
362	8.2	129	1752	1485	30	38.7	2_1	2
364	8.2	129	1666	1412	31	37.1	2_1	2
367	8.3	130	1620	1377	31	36.5	2_1	2
369	8.3	130	1670	1421	31	37.2	2_1	2
371	8.3	130	1727	1475	31	38.8	2_1	2
373	8.4	131	1737	1491	30	39.2	2_1	2
375	8.4	131	1701	1463	31	38.7	2_1	2
377	8.4	131	1702	1469	32	39.5	2_1	2
378	8.5	131	1765	1511	33	39.6	2_1	2
380	8.5	131	1759	1514	32	40.2	2_1	2
382	8.5	131	1760	1515	32	40.2	2_1	2
384	8.6	132	1786	1543	33	40.5	2_1	2
386	8.6	136	1725	1486	33	39.3	2_1	2
388	8.6	136	1760	1509	34	39.5	2_1	2
389	8.6	136	1767	1501	35	38.7	2_1	2
391	8.7	136	1757	1498	35	39.1	2_1	2
393	8.7	136	1727	1471	35	38.3	2_1	2
394	8.7	136	1727	1471	35	38.3	2_1	2
396	8.8	132	1740	1467	35	38.3	2_1	2
399	8.8	132	1866	1570	35	40.5	2_1	2
401	8.8	132	1788	1519	36	39.6	2_1	2
402	8.9	132	1820	1559	37	40.8	2_1	2
404	8.9	132	1923	1661	36	43.5	2_1	2
406	8.9	132	1984	1720	34	44.6	2_1	2
408	9	133	1914	1678	34	44.2	2_1	2
409	9	133	1868	1648	35	43.5	2_1	2
411	9	134	1822	1607	36	42.6	2_1	2
412	9	134	1844	1627	35	42.9	2_1	2
414	9.1	135	1914	1685	35	44.1	2_1	2
416	9.1	135	1860	1643	34	43.1	2_1	2
418	9.1	135	1876	1647	34	43.5	2_1	2
420	9.2	135	1856	1625	33	41.9	2_1	2
422	9.2	136	1859	1629	33	42.6	2_1	2
424	9.2	136	1847	1616	32	41.3	2_1	2
425	9.2	136	1880	1640	32	42.3	2_1	2
427	9.3	137	1880	1640	32	42.3	2_1	2
428	9.3	137	1878	1631	33	41.8	2_1	2
430	9.3	137	1955	1692	33	43.1	2_1	2
432	9.3	138	1908	1648	33	42.8	2_1	2
434	9.4	138	1866	1637	30	44	2_1	2
436	9.4	135	1986	1755	31	46.8	2_1	2
438	9.5	135	2015	1779	31	46.9	2_1	2
440	9.5	136	1988	1757	30	46.3	2_1	2
441	9.5	137	2075	1844	30	48.3	2_1	2
443	9.5	138	1925	1700	29	45.2	2_1	2
445	9.6	138	2075	1844	30	48.3	2_1	2
447	9.6	141	2169	1916	34	49.3	2_1	2
449	9.6	141	2070	1831	33	48.1	2_1	2
450	9.7	141	2112	1896	34	50.2	2_1	2
452	9.7	141	2054	1867	35	50.1	2_1	2
453	9.7	141	2052	1874	37	50.3	2_1	2
455	9.7	142	2052	1874	37	50.3	2_1	2
456	9.8	142	2024	1821	37	48.4	2_1	2
458	9.8	142	2086	1858	38	48.7	2_1	2
460	9.8	143	2110	1886	38	49.8	2_1	2
461	9.8	143	2084	1884	38	50.3	2_1	2
463	9.9	144	2141	1935	37	51.5	2_1	2
464	9.9	144	2158	1957	37	52.9	2_1	2
466	9.9	144	2156	1980	37	53.7	2_1	2
467	9.9	145	2157	1980	37	53.7	2_1	2
470	10	145	2088	1918	37	51.6	2_1	2
472	10	146	2109	1938	38	52.1	2_1	2
473	10	147	2112	1926	39	51	2_1	2
475	10.1	147	2151	1964	38	52.1	2_1	2
477	10.1	147	2168	1981	39	52.6	2_1	2
478	10.1	147	2062	1887	38	50.9	2_1	2
480	10.2	147	2115	1932	38	52.2	2_1	2
481	10.2	147	2242	2036	38	53.6	2_1	2
484	10.2	147	2241	2035	38	53.6	2_1	2
486	10.3	147	2165	1988	37	53	2_1	2
488	10.3	146	2078	1907	37	50.6	2_1	2
489	10.3	143	2010	1841	37	48.8	2_1	2
491	10.3	143	2089	1910	37	50.2	2_1	2
492	10.4	144	2100	1922	37	50.4	2_1	2
494	10.4	144	2070	1904	37	50.4	2_1	2
495	10.4	144	2070	1904	37	50.4	2_1	2
497	10.4	144	2166	1990	38	52.5	2_1	2
499	10.5	145	2177	2000	38	52.7	2_1	2
501	10.5	148	2262	2077	38	54.2	2_1	2
503	10.5	148	2201	2021	38	53.2	2_1	2
505	10.6	145	2177	2004	38	52.5	2_1	2
506	10.6	142	2176	2011	37	52.8	2_1	2
508	10.6	143	2173	2011	38	53.2	2_1	2
509	10.6	143	2149	1988	39	52.8	2_1	2
511	10.7	144	2209	2040	39	54.1	2_1	2
512	10.7	144	2082	1936	38	51.5	2_1	2
513	10.7	147	2088	1930	38	51.5	2_1	2
516	10.8	150	2151	1988	39	53.5	2_1	2
518	10.8	150	2122	1952	41	52.7	2_1	2
519	10.8	150	2084	1913	41	51.8	2_1	2
520	10.8	150	2157	2013	35	53.4	2_1	2
522	10.9	150	2123	1983	35	52.7	2_1	2
524	10.9	150	2019	1882	33	49.5	2_1	2
526	10.9	150	2241	2098	35	55.4	2_1	2
527	10.9	151	2172	1989	40	52.8	2_1	2
529	11	151	2191	1999	39	53.6	2_1	2
530	11	152	2261	2062	38	54.7	2_1	2
532	11	152	2169	1968	39	52.4	2_1	2
533	11.1	152	2271	2052	39	54	2_1	2
535	11.1	153	2283	2063	40	54.5	2_1	2
536	11.1	154	2161	1960	40	52.5	2_1	2
538	11.1	154	2204	2014	40	54.3	2_1	2
539	11.2	154	2273	2087	40	55	2_1	2
541	11.2	154	2277	2085	40	54.9	2_1	2
542	11.2	154	2379	2191	40	57.9	2_1	2
544	11.2	154	2286	2130	40	57.1	2_1	2
545	11.2	155	2304	2160	39	57.4	2_1	2
547	11.3	155	2304	2159	39	57.4	2_1	2
548	11.3	156	2327	2195	40	58.8	2_1	2
550	11.3	156	2315	2189	40	59.6	2_1	2
551	11.4	157	2282	2167	40	58.9	2_1	2
553	11.4	157	2238	2137	40	58.1	2_1	2
554	11.4	157	2245	2148	41	58.3	2_1	2
556	11.4	157	2290	2197	41	59.5	2_1	2
557	11.4	158	2353	2259	40	61.5	2_1	2
559	11.5	157	2334	2240	41	60.9	2_1	2
560	11.5	155	2320	2250	42	61.7	2_1	2
561	11.5	155	2288	2226	43	61.4	2_1	2
563	11.5	151	2276	2221	43	61.3	2_1	2
564	11.6	148	2316	2242	43	60.8	2_1	2
566	11.6	149	2317	2227	43	60.4	2_1	2
567	11.6	146	2310	2218	41	59.4	2_1	2
569	11.7	144	2272	2180	41	58.2	2_1	2
571	11.7	142	2272	2180	41	58.2	2_1	2
573	11.7	142	2346	2238	40	59.1	2_1	2
574	11.7	146	2360	2250	39	59.6	2_1	2
576	11.8	150	2383	2279	38	61.4	2_1	2
577	11.8	150	2367	2281	39	61.9	2_1	2
578	11.8	154	2345	2256	40	61.6	2_1	2
580	11.8	160	2412	2316	39	63.1	2_1	2
581	11.9	161	2374	2286	40	63.4	2_1	2
583	11.9	161	2331	2254	42	62.6	2_1	2
584	11.9	157	2290	2214	41	61.6	2_1	2
586	11.9	157	2290	2214	41	61.6	2_1	2
587	12	157	2297	2223	40	61.9	2_1	2
589	12	157	2413	2326	40	62.9	2_1	2
590	12	158	2359	2282	41	62.5	2_1	2
592	12	158	2349	2281	42	62.2	2_1	2
593	12	161	2394	2325	42	63.1	2_1	2
594	12.1	162	2406	2341	41	63.4	2_1	2
596	12.1	163	2309	2258	43	62.9	2_1	2
597	12.1	163	2357	2314	44	64.7	2_1	2
599	12.1	162	2335	2280	44	63.4	2_1	2
600	12.2	162	2370	2315	43	63.3	2_1	2
602	12.2	163	2359	2294	41	62.8	2_1	2
603	12.2	163	2251	2181	41	60.3	2_1	2
605	12.2	163	2254	2177	39	60.1	2_1	2
606	12.3	163	2350	2262	40	61.3	2_1	2
607	12.3	162	2349	2261	40	61.3	2_1	2
609	12.3	159	2362	2263	41	61.3	2_1	2
610	12.3	159	2362	2263	41	61.8	2_1	2
611	12.3	159	2398	2295	43	61.7	2_1	2
613	12.4	157	2421	2321	43	62.6	2_1	2
615	12.4	156	2437	2328	45	62	2_1	2
616	12.4	156	2409	2323	43	63	2_1	2
618	12.5	160	2368	2314	42	63	2_1	2
619	12.5	163	2369	2314	42	63	2_1	2
621	12.5	163	2307	2285	38	62.8	2_1	2
622	12.5	163	2323	2295	37	63.5	2_1	2
624	12.6	164	2327	2304	38	63.8	2_1	2
625	12.6	164	2368	2327	42	64.4	2_1	2
626	12.6	161	2385	2338	43	64.8	2_1	2
628	12.6	158	2418	2359	43	65.1	2_1	2
629	12.6	158	2350	2296	43	63.8	2_1	2
631	12.7	158	2411	2357	43	65.2	2_1	2
632	12.7	159	2359	2330	42	64.2	2_1	2
634	12.7	155	2300	2271	42	62.9	2_1	2
635	12.7	152	2265	2230	41	62.3	2_1	2
636	12.8	152	2284	2257	41	62.6	2_1	2
638	12.8	156	2238	2212	42	61.9	2_1	2
639	12.8	155	2334	2307	42	64.5	2_1	2
640	12.8	156	2306	2290	43	64.5	2_1	2
642	12.9	157	2300	2266	44	64	2_1	2
644	12.9	157	2406	2375	45	66.6	2_1	2
645	12.9	160	2454	2445	44	67.9	2_1	2
647	12.9	160	2390	2385	44	66.2	2_1	2
648	13	157	2434	2398	44	66.6	2_1	2
649	13	152	2402	2384	44	67.3	2_1	2
650	13	145	2419	2393	44	67.4	2_1	2
652	13	145	2422	2434	44	67.7	2_1	2
653	13	145	2398	2403	44	67.1	2_1	2
654	13.1	145	2408	2407	46	67.2	2_1	2
656	13.1	149	2431	2436	46	68	2_1	2
657	13.1	154	2432	2436	46	68	2_1	2
659	13.1	161	2383	2405	44	68.2	2_1	2
660	13.2	164	2386	2422	43	68.3	2_1	2
661	13.2	165	2366	2409	44	68.6	2_1	2
663	13.2	165	2371	2416	44	67.3	2_1	2
664	13.2	165	2389	2428	43	67.3	2_1	2
666	13.3	161	2350	2399	39	66.8	2_1	2
667	13.3	156	2346	2386	38	66.5	2_1	2
669	13.3	152	2395	2420	40	66	2_1	2
670	13.3	151	2387	2404	40	66.2	2_1	2
671	13.4	151	2426	2449	40	67.2	2_1	2
673	13.4	151	2423	2451	40	68.6	2_1	2
674	13.4	151	2395	2425	41	68.7	2_1	2
675	13.4	157	2396	2411	46	68.7	2_1	2
677	13.4	161	2421	2445	46	69.8	2_1	2
678	13.5	165	2402	2432	46	69.5	2_1	2
680	13.5	166	2345	2377	45	67.7	2_1	2
681	13.5	162	2345	2377	45	67.7	2_1	2
683	13.5	166	2353	2382	44	67.3	2_1	2
684	13.6	170	2417	2441	45	68.6	2_1	2
685	13.6	170	2465	2487	44	69.4	2_1	2
687	13.6	167	2473	2500	44	69.4	2_1	2
688	13.6	163	2440	2477	44	69.1	2_1	2
689	13.7	164	2449	2484	44	69.2	2_1	2
691	13.7	165	2411	2462	43	68.9	2_1	2
692	13.7	160	2371	2441	44	69	2_1	2
693	13.7	156	2366	2436	45	68.7	2_1	2
695	13.7	147	2351	2437	46	69.3	2_1	2
696	13.8	151	2355	2447	46	70.1	2_1	2
697	13.8	154	2355	2438	45	70	2_1	2
698	13.8	154	2346	2431	46	69.8	2_1	2
700	13.8	159	2306	2398	46	68.6	2_1	2
701	13.8	163	2331	2434	46	69.2	2_1	2
703	13.9	173	2304	2418	44	69	2_1	2
704	13.9	174	2295	2401	44	69	2_1	2
705	13.9	175	2295	2401	44	69	2_1	2
707	13.9	175	2340	2461	44	70.1	2_1	2
708	14	174	2341	2465	44	70.4	2_1	2
709	14	167	2357	2475	45	70.7	2_1	2
710	14	167	2331	2439	45	69.6	2_1	2
712	14	167	2329	2439	47	69.4	2_1	2
713	14	167	2376	2506	47	71.2	2_1	2
715	14.1	167	2384	2520	47	71.7	2_1	2
717	14.1	167	2342	2461	47	69.9	2_1	2
718	14.1	170	2407	2512	46	70.2	2_1	2
719	14.1	170	2442	2546	45	71.3	2_1	2
720	14.2	167	2474	2585	46	72.9	2_1	2
722	14.2	166	2532	2635	47	74.3	2_1	2
723	14.2	166	2535	2629	48	74.2	2_1	2
724	14.2	167	2455	2552	47	72.4	2_1	2
725	14.3	166	2513	2612	46	73.8	2_1	2
727	14.3	166	2449	2557	48	73.5	2_1	2
728	14.3	166	2445	2563	49	73.6	2_1	2
729	14.3	170	2419	2530	50	72.3	2_1	2
730	14.3	172	2419	2530	50	72.3	2_1	2
731	14.4	172	2385	2499	49	71.6	2_1	2
733	14.4	168	2414	2549	49	72.7	2_1	2
734	14.4	164	2392	2542	50	72.2	2_1	2
735	14.4	165	2417	2574	49	72.7	2_1	2
736	14.4	164	2368	2529	49	71.7	2_1	2
737	14.5	157	2404	2575	49	73.6	2_1	2
739	14.5	153	2404	2575	49	73.6	2_1	2
740	14.5	150	2393	2585	49	74.7	2_1	2
741	14.5	146	2363	2562	50	74.8	2_1	2
742	14.5	146	2381	2591	51	76.2	2_1	2
743	14.6	146	2363	2574	51	75.9	2_1	2
745	14.6	150	2369	2586	51	75.9	2_1	2
746	14.6	157	2370	2582	50	75.8	2_1	2
747	14.6	157	2328	2532	50	74.4	2_1	2
748	14.6	158	2360	2553	51	74.3	2_1	2
749	14.7	158	2427	2633	50	75.9	2_1	2
750	14.7	153	2388	2589	52	76	2_1	2
752	14.7	147	2447	2661	53	78.6	2_1	2
753	14.7	148	2448	2661	53	78.6	2_1	2
754	14.7	138	2360	2587	54	76.5	2_1	2
755	14.8	139	2419	2667	54	79.4	2_1	2
757	14.8	141	2390	2647	54	79.3	2_1	2
758	14.8	148	2242	2484	53	74.6	2_1	2
760	14.8	158	2324	2566	51	75.2	2_1	2
761	14.8	160	2330	2551	51	73.8	2_1	2
762	14.9	151	2448	2674	50	76.3	2_1	2
763	14.9	151	2522	2752	50	77.4	2_1	2
765	14.9	144	2460	2690	49	75.9	2_1	2
766	14.9	138	2464	2684	49	75.6	2_1	2
767	14.9	131	2498	2727	50	77.7	2_1	2
768	15	130	2454	2672	50	76.6	2_1	2
770	15	129	2451	2694	47	76.9	2_1	2
771	15	128	2432	2667	50	76.1	2_1	2
772	15	128	2438	2682	50	76.4	2_1	2
773	15	130	2422	2671	52	76.8	2_1	2
774	15.1	134	2461	2724	48	77.9	2_1	2
776	15.1	141	2450	2714	49	77.7	2_1	2
777	15.1	140	2541	2811	48	78.9	2_1	2
778	15.1	150	2540	2792	52	78.6	2_1	2
779	15.2	160	2598	2855	52	80.3	2_1	2
781	15.2	171	2664	2944	53	82.5	2_1	2
782	15.2	177	2663	2953	53	83.1	2_1	2
783	15.2	180	2611	2898	53	82	2_1	2
784	15.2	179	2611	2898	53	82	2_1	2
785	15.3	179	2530	2840	53	81.5	2_1	2
786	15.3	179	2502	2838	54	81.2	2_1	2
787	15.3	179	2453	2779	53	79.3	2_1	2
788	15.3	177	2435	2762	54	78.4	2_1	2
789	15.3	170	2442	2762	54	77.3	2_1	2
791	15.3	159	2441	2761	54	77.3	2_1	2
792	15.4	148	2459	2780	55	78.7	2_1	2
793	15.4	150	2450	2765	55	78.7	2_1	2
794	15.4	140	2472	2794	55	80.2	2_1	2
795	15.4	137	2491	2832	54	81.6	2_1	2
796	15.4	130	2491	2832	54	81.6	2_1	2
797	15.5	133	2542	2900	53	83.4	2_1	2
798	15.5	138	2505	2859	53	82.8	2_1	2
800	15.5	147	2537	2899	52	83	2_1	2
801	15.5	153	2529	2894	52	83.3	2_1	2
802	15.5	159	2532	2891	53	83	2_1	2
803	15.6	158	2490	2827	54	81.2	2_1	2
805	15.6	158	2561	2908	53	83.1	2_1	2
806	15.6	164	2551	2900	54	83.1	2_1	2
807	15.6	164	2601	2959	54	84.6	2_1	2
808	15.6	168	2649	3016	54	85.3	2_1	2
809	15.6	171	2651	3032	55	85.5	2_1	2
810	15.7	175	2645	3034	56	85.4	2_1	2
811	15.7	175	2645	3034	56	85.4	2_1	2
812	15.7	175	2638	3020	56	86.1	2_1	2
813	15.7	171	2636	3030	56	86.6	2_1	2
814	15.7	167	2604	3000	57	86.5	2_1	2
815	15.8	163	2605	3000	57	86.5	2_1	2
816	15.8	156	2650	3040	56	87.2	2_1	2
817	15.8	153	2662	3042	57	87.5	2_1	2
818	15.8	152	2661	3042	57	87.5	2_1	2
819	15.8	155	2632	3019	58	87.2	2_1	2
821	15.8	155	2594	2964	59	86	2_1	2
822	15.9	150	2593	2962	58	85.3	2_1	2
823	15.9	155	2576	2944	57	84	2_1	2
824	15.9	163	2591	2961	58	84.8	2_1	2
826	15.9	163	2521	2885	57	82.1	2_1	2
827	15.9	161	2588	2969	56	83.8	2_1	2
828	16	153	2673	3038	55	84.2	2_1	2
829	16	137	2802	3184	56	88.5	2_1	2
830	16	138	2833	3220	56	89.5	2_1	2
831	16	128	2778	3155	58	88.6	2_1	2
832	16	128	2772	3145	58	88.6	2_1	2
833	16.1	130	2795	3184	56	89.8	2_1	2
834	16.1	127	2680	3096	58	89.4	2_1	2
835	16.1	138	2613	3040	59	87.9	2_1	2
836	16.1	118	2582	3011	58	86.8	2_1	2
838	16.1	132	2495	2911	59	84.3	2_1	2
839	16.1	142	2586	3014	58	86.8	2_1	2
840	16.2	109	2572	3001	58	86	2_1	2
841	16.2	102	2665	3110	60	88.5	2_1	2
842	16.2		2695	3146	59	88.2	2_1	2
843	16.2	127	2738	3194	55	87.3	2_1	2
844	16.2		2695	3151	55	86.6	2_1	2
846	16.3	159	2695	3152	55	86.6	2_1	2
848	5	159	2574	3066	51	85.1	2_1	2
849	5	166	2486	3028	48	84.7	2_1	2
851	5	172	2368	2925	43	83.6	2_1	2
853	5	176	2302	2914	42	86	2_1	2
854	5	180	2281	2900	42	86	2_1	2
856	5	180	2202	2873	39	86	2_1	2
857	5	180	2175	2876	41	85.6	2_1	2
859	5	180	2124	2831	40	83.1	2_1	2
860	5	179	2166	2880	40	82.9	2_1	2
862	5	179	2219	2947	40	86.7	2_1	2
864	5	178	2198	2885	37	82.3	2_1	2
865	5	178	2207	2859	37	79.4	2_1	2
867	5	177	2338	2945	35	77.2	2_1	2
870	5	176	2349	2954	35	76.2	2_1	2
871	5	175	2439	3043	35	78.8	2_1	2
873	5	174	2450	3069	34	81.1	2_1	2
875	5	172	2355	2969	32	76.9	2_1	2
877	5	170	2300	2897	33	75	2_1	2
879	5	169	2318	2930	31	76.5	2_1	2
881	5	167	2166	2745	30	70.4	2_1	2
883	5	166	2252	2878	33	77.3	2_1	2
884	5	166	2189	2787	34	74.1	2_1	2
886	5	165	2121	2687	35	71	2_1	2
887	5	160	2071	2605	37	70.4	2_1	2
890	5	158	2130	2707	36	74.5	2_1	2
891	5	157	2049	2593	37	70.7	2_1	2
893	5	156	2100	2654	37	71.4	2_1	2
896	5	156	2009	2554	36	69.3	2_1	2
898	5	155	1966	2516	35	67.9	2_1	2
899	5	158	1942	2511	34	68.4	2_1	2
901	5	158	1933	2514	35	69.3	2_1	2
903	5	156	1868	2441	35	68.5	2_1	2
904	5	155	1838	2414	36	68.3	2_1	2
906	5	154	1840	2413	36	67.5	2_1	2
908	5	153	1840	2413	36	67.5	2_1	2
911	5	152	1835	2406	36	68.1	2_1	2
912	5	150	1783	2350	36	66.7	2_1	2
915	5	149	1756	2321	33	64.2	2_1	2
917	5	148	1773	2331	32	64.4	2_1	2
918	5	148	1807	2360	32	65.3	2_1	2
920	5	147	1762	2297	31	63.7	2_1	2
922	5	147	1758	2275	33	64.2	2_1	2
924	5	146	1717	2230	32	62.4	2_1	2
926	5	146	1722	2225	32	62	2_1	2
928	5	145	1721	2224	32	62	2_1	2
930	5	145	1708	2232	32	62.6	2_1	2
932	5	144	1626	2113	31	57.9	2_1	2
934	5	143	1649	2138	30	57.4	2_1	2
937	5	143	1626	2128	27	58.2	2_1	2
939	5	142	1565	2046	27	55.4	2_1	2
941	5	141	1575	2044	27	55	2_1	2
943	5	140	1616	2090	28	57	2_1	2
945	5	139	1559	2023	27	54.5	2_1	2
948	5	138	1559	2023	27	54.5	2_1	2
950	5	138	1548	2004	27	55	2_1	2
951	5	138	1585	2028	30	54	2_1	2
953	5	137	1653	2119	30	57.8	2_1	2
955	5	137	1607	2068	31	57.5	2_1	2
957	5	137	1620	2086	31	58.2	2_1	2
959	5	136	1646	2117	32	59.7	2_1	2
961	5	136	1664	2146	32	61.5	2_1	2
963	5	135	1594	2073	32	60.9	2_1	2
964	5	134	1564	2034	32	59.4	2_1	2
966	5	134	1545	2004	32	57.6	2_1	2
968	5	133	1549	2005	32	57.5	2_1	2
970	5	132	1498	1951	33	56.8	2_1	2
972	5	132	1496	1958	33	58.4	2_1	2
974	5	132	1472	1920	33	57.3	2_1	2
975	5	131	1471	1904	33	56.8	2_1	2
977	5	131	1481	1924	33	57.7	2_1	2
979	5	131	1483	1920	33	57.3	2_1	2
981	5	131	1445	1870	33	55.5	2_1	2
983	5	130	1486	1903	33	56.5	2_1	2
985	5	130	1487	1900	34	57	2_1	2
987	5	130	1461	1859	34	56.1	2_1	2
988	5	130	1492	1894	34	57	2_1	2
990	5	129	1459	1841	33	55.4	2_1	2
992	5	129	1423	1780	32	53.8	2_1	2
995	5	128	1457	1836	31	55.7	2_1	2
997	5	128	1402	1773	30	54.3	2_1	2
999	5	127	1393	1750	30	53.4	2_1	2
1001	5	127	1441	1777	29	54.2	2_1	2
1003	5	126	1344	1679	29	50.7	2_1	2
1006	5	126	1292	1623	26	49.3	2_1	2
1008	5	125	1258	1568	25	47.2	2_1	2
1010	5	125	1200	1471	26	43.6	2_1	2
1012	5	125	1268	1545	26	45.8	2_1	2
1014	5	124	1271	1532	26	45.5	2_1	2
1016	5	123	1256	1521	26	45.5	2_1	2
1019	5	123	1256	1521	26	45.5	2_1	2
1020	5	124	1338	1577	30	46.3	2_1	2
1023	5	123	1456	1691	30	49.9	2_1	2
1024	5	122	1516	1758	31	52.8	2_1	2
1026	5	122	1485	1723	31	52.5	2_1	2
1028	5	122	1422	1657	31	51.3	2_1	2
1031	5	122	1306	1513	30	46.8	2_1	2
1032	5	121	1437	1666	30	51	2_1	2
1034	5	120	1437	1667	30	51	2_1	2
1036	5	120	1361	1611	31	50.2	2_1	2
1038	5	120	1308	1558	31	48.8	2_1	2
1040	5	120	1314	1541	30	47.7	2_1	2
1042	5	121	1286	1504	30	46.1	2_1	2
1044	5	121	1325	1546	31	47.7	2_1	2
1046	5	121	1255	1469	31	46.3	2_1	2
0	5	98	394	322	30	12.9	3_1	3
3	5	85	590	481	29	16.8	3_1	3
4	5.1	96	590	481	29	16.8	3_1	3
7	5.1	94	671	548	32	18.5	3_1	3
8	5.1	96	635	523	34	18.3	3_1	3
11	5.2	100	697	588	33	19.9	3_1	3
13	5.2	104	692	591	32	19.8	3_1	3
16	5.3	106	743	649	27	20.3	3_1	3
19	5.3	108	773	687	26	21	3_1	3
21	5.3	113	777	698	24	21	3_1	3
23	5.4	115	777	698	24	21	3_1	3
25	5.4	115	803	724	23	21.5	3_1	3
27	5.4	115	776	699	23	20.7	3_1	3
29	5.5	115	783	702	23	20.6	3_1	3
33	5.5	115	920	841	22	24.3	3_1	3
35	5.6	114	912	832	23	24.1	3_1	3
37	5.6	114	903	824	25	24.2	3_1	3
38	5.6	114	752	661	30	20.3	3_1	3
41	5.7	114	774	662	33	20.5	3_1	3
43	5.7	114	874	729	34	21.8	3_1	3
44	5.7	114	922	755	36	22.8	3_1	3
46	5.8	114	876	718	36	22.1	3_1	3
48	5.8	113	973	787	35	23.5	3_1	3
50	5.8	112	972	787	35	23.5	3_1	3
52	5.9	112	971	783	33	23.3	3_1	3
54	5.9	112	954	769	33	22.9	3_1	3
56	5.9	112	914	739	32	22.3	3_1	3
59	6	112	941	770	28	22.4	3_1	3
63	6	113	1064	869	23	23.3	3_1	3
67	6.1	114	931	763	27	22.2	3_1	3
69	6.1	115	918	752	24	21.1	3_1	3
70	6.2	115	959	780	24	21.5	3_1	3
73	6.2	114	999	814	22	22.1	3_1	3
76	6.3	115	1023	834	22	22.4	3_1	3
77	6.3	116	1021	827	24	22.5	3_1	3
79	6.3	116	987	802	24	22.1	3_1	3
81	6.3	115	1035	836	28	23.6	3_1	3
83	6.4	115	1051	848	28	23.8	3_1	3
85	6.4	116	1051	848	28	23.8	3_1	3
88	6.5	116	1036	829	28	23.4	3_1	3
90	6.5	116	1044	834	28	23.3	3_1	3
92	6.5	116	1031	821	27	23	3_1	3
94	6.6	116	1029	818	28	23	3_1	3
96	6.6	116	1036	819	28	23.1	3_1	3
98	6.6	117	1064	840	28	23.5	3_1	3
100	6.7	117	1079	851	27	23.5	3_1	3
102	6.7	117	1060	838	28	23.4	3_1	3
104	6.7	118	1030	810	30	23.3	3_1	3
106	6.8	119	1067	842	29	23.8	3_1	3
108	6.8	120	1123	884	29	24.6	3_1	3
110	6.8	120	1141	904	28	25	3_1	3
112	6.9	121	1106	880	29	24.8	3_1	3
115	6.9	121	1106	880	29	24.8	3_1	3
117	6.9	122	1142	907	30	25.4	3_1	3
119	7	123	1176	938	28	26	3_1	3
121	7	124	1167	932	28	25.9	3_1	3
123	7	125	1186	948	29	26.4	3_1	3
125	7.1	126	1176	940	29	26.3	3_1	3
127	7.1	126	1175	935	30	26.1	3_1	3
129	7.1	126	1189	940	32	26.2	3_1	3
132	7.2	127	1281	1021	29	27.4	3_1	3
134	7.2	127	1147	908	32	25.5	3_1	3
136	7.3	128	1205	955	32	26.5	3_1	3
138	7.3	128	1216	966	32	26.7	3_1	3
139	7.3	128	1301	1032	32	28	3_1	3
141	7.3	127	1331	1053	33	28.8	3_1	3
144	7.4	126	1430	1149	30	30.9	3_1	3
146	7.4	126	1286	1022	34	28.4	3_1	3
147	7.5	126	1286	1022	34	28.4	3_1	3
150	7.5	125	1374	1098	33	29.6	3_1	3
151	7.5	125	1399	1118	35	30.5	3_1	3
153	7.5	125	1328	1065	34	29.5	3_1	3
155	7.6	126	1383	1117	35	30.6	3_1	3
156	7.6	128	1352	1089	33	29.5	3_1	3
158	7.6	129	1342	1077	32	29.1	3_1	3
161	7.7	129	1431	1154	33	31.1	3_1	3
164	7.7	131	1402	1135	31	30.6	3_1	3
166	7.8	133	1350	1100	28	29.1	3_1	3
169	7.8	133	1437	1182	26	30.2	3_1	3
172	7.9	134	1437	1187	23	29.5	3_1	3
175	7.9	135	1430	1183	21	29	3_1	3
176	7.9	135	1441	1187	23	29.2	3_1	3
179	8	136	1441	1187	23	29.2	3_1	3
182	8	136	1410	1167	23	28.7	3_1	3
183	8.1	136	1411	1167	23	28.7	3_1	3
185	8.1	137	1384	1139	25	28.4	3_1	3
187	8.1	138	1430	1174	27	29.7	3_1	3
189	8.2	138	1493	1228	29	31.5	3_1	3
191	8.2	138	1491	1230	28	31.4	3_1	3
193	8.2	138	1465	1209	29	31	3_1	3
195	8.2	139	1561	1280	31	32.7	3_1	3
197	8.3	140	1703	1398	30	35	3_1	3
200	8.3	140	1663	1380	28	34.8	3_1	3
202	8.4	140	1711	1433	28	36.1	3_1	3
205	8.4	140	1787	1513	26	37.6	3_1	3
208	8.5	141	1853	1562	24	37.4	3_1	3
212	8.5	142	1809	1534	23	37	3_1	3
215	8.6	142	1829	1540	21	36.1	3_1	3
218	8.6	142	1829	1530	21	35.5	3_1	3
220	8.7	142	1932	1614	22	36.9	3_1	3
221	8.7	142	1920	1603	22	37	3_1	3
223	8.7	143	1893	1576	24	36.4	3_1	3
226	8.8	143	1912	1602	26	37.9	3_1	3
228	8.8	143	1913	1602	26	37.9	3_1	3
230	8.8	144	1907	1619	29	39.6	3_1	3
232	8.9	144	1897	1627	31	40.4	3_1	3
234	8.9	145	1876	1612	31	40.1	3_1	3
236	8.9	145	1860	1606	29	40	3_1	3
238	9	145	1867	1610	30	40	3_1	3
240	9	146	1867	1604	30	39.9	3_1	3
243	9.1	147	1881	1633	26	39.8	3_1	3
246	9.1	147	1860	1613	25	39.1	3_1	3
248	9.1	148	1860	1613	25	39.1	3_1	3
250	9.2	148	1846	1596	26	38.8	3_1	3
252	9.2	148	1909	1639	26	39.5	3_1	3
255	9.2	148	1913	1647	24	39.1	3_1	3
257	9.3	148	1935	1662	23	39.1	3_1	3
259	9.3	148	2017	1719	26	40.6	3_1	3
261	9.4	148	2049	1745	29	41.9	3_1	3
263	9.4	148	2016	1736	29	41.8	3_1	3
265	9.4	149	2034	1763	29	42.7	3_1	3
267	9.4	150	1988	1728	30	42.2	3_1	3
269	9.5	151	1998	1758	30	43.6	3_1	3
271	9.5	151	1999	1758	30	43.6	3_1	3
273	9.6	152	1981	1742	31	43.3	3_1	3
275	9.6	152	2005	1762	32	43.7	3_1	3
276	9.6	153	2005	1762	32	43.7	3_1	3
278	9.6	153	2041	1786	31	44	3_1	3
280	9.7	154	2056	1800	31	44.2	3_1	3
282	9.7	154	2105	1835	34	45.1	3_1	3
285	9.7	155	2110	1849	31	45.2	3_1	3
286	9.8	155	2114	1848	34	45.6	3_1	3
288	9.8	156	2106	1855	30	45.5	3_1	3
291	9.8	157	2157	1903	30	46.3	3_1	3
294	9.9	157	2102	1861	31	45.5	3_1	3
296	9.9	157	2095	1844	30	44.6	3_1	3
298	10	157	2089	1831	31	44.5	3_1	3
299	10	157	2183	1935	29	47.2	3_1	3
301	10	157	2211	1954	30	47.6	3_1	3
302	10	157	2254	1987	31	48.5	3_1	3
304	10.1	157	2193	1905	33	45.8	3_1	3
306	10.1	157	2192	1905	33	45.8	3_1	3
308	10.1	157	2185	1904	33	46.1	3_1	3
310	10.2	158	2122	1858	33	44.9	3_1	3
312	10.2	159	2123	1858	33	44.9	3_1	3
314	10.2	159	2152	1888	32	45.3	3_1	3
315	10.3	159	2204	1942	31	46.5	3_1	3
317	10.3	159	2259	1990	32	48	3_1	3
319	10.3	159	2337	2073	31	49.5	3_1	3
321	10.4	159	2330	2069	30	49.3	3_1	3
323	10.4	159	2400	2137	32	51.3	3_1	3
325	10.4	158	2311	2064	32	49.6	3_1	3
326	10.4	158	2329	2087	32	50.2	3_1	3
329	10.5	158	2291	2061	30	48.9	3_1	3
330	10.5	157	2249	2032	30	48.3	3_1	3
332	10.5	157	2225	2007	33	48.5	3_1	3
333	10.6	157	2320	2102	34	51	3_1	3
335	10.6	158	2312	2098	35	51.4	3_1	3
336	10.6	159	2353	2141	39	53.9	3_1	3
338	10.6	159	2278	2077	39	52.6	3_1	3
340	10.7	159	2278	2077	39	52.6	3_1	3
342	10.7	160	2348	2147	39	54	3_1	3
344	10.7	160	2319	2135	35	53.5	3_1	3
345	10.8	160	2247	2067	36	52.1	3_1	3
347	10.8	160	2183	2001	35	50	3_1	3
348	10.8	161	2202	2003	36	49.8	3_1	3
351	10.8	161	2292	2077	35	51.1	3_1	3
352	10.9	161	2301	2091	36	51.6	3_1	3
354	10.9	161	2192	1987	37	49.4	3_1	3
356	10.9	161	2260	2047	36	50.1	3_1	3
358	11	161	2233	2018	33	48	3_1	3
360	11	161	2263	2042	32	48.4	3_1	3
362	11	162	2298	2078	30	48.8	3_1	3
364	11.1	162	2213	2007	31	47.6	3_1	3
366	11.1	163	2233	2034	29	48.1	3_1	3
367	11.1	164	2243	2050	33	49.9	3_1	3
369	11.2	164	2135	1945	34	47.6	3_1	3
371	11.2	164	2250	2048	34	50.1	3_1	3
372	11.2	164	2280	2079	34	51.2	3_1	3
374	11.2	164	2232	2034	36	50.8	3_1	3
376	11.3	165	2298	2096	35	52	3_1	3
377	11.3	166	2333	2127	37	53.3	3_1	3
379	11.3	166	2321	2119	36	52.8	3_1	3
381	11.3	166	2361	2147	36	53.1	3_1	3
383	11.4	167	2304	2105	33	52.1	3_1	3
385	11.4	167	2265	2073	34	51.5	3_1	3
386	11.4	168	2231	2041	34	50.4	3_1	3
388	11.5	168	2230	2040	34	50.4	3_1	3
390	11.5	168	2247	2038	34	50.2	3_1	3
391	11.5	169	2242	2035	34	50.3	3_1	3
393	11.5	170	2276	2060	34	51.2	3_1	3
394	11.6	170	2277	2034	39	50.6	3_1	3
396	11.6	169	2353	2093	38	51.4	3_1	3
398	11.6	169	2366	2106	38	51.7	3_1	3
400	11.7	170	2366	2106	38	51.7	3_1	3
401	11.7	170	2316	2068	37	50.4	3_1	3
403	11.7	170	2352	2114	37	51.5	3_1	3
405	11.7	171	2338	2122	36	51.6	3_1	3
406	11.8	172	2339	2122	36	51.6	3_1	3
408	11.8	172	2291	2097	35	50.9	3_1	3
410	11.8	172	2366	2169	35	52.4	3_1	3
412	11.9	172	2366	2169	35	52.4	3_1	3
413	11.9	172	2394	2206	36	53.6	3_1	3
415	11.9	172	2373	2194	36	53.2	3_1	3
417	12	172	2393	2219	34	53.3	3_1	3
419	12	173	2392	2219	34	53.3	3_1	3
420	12	173	2370	2211	35	53.3	3_1	3
422	12	174	2333	2179	35	52.6	3_1	3
423	12.1	173	2292	2142	34	51.9	3_1	3
426	12.1	173	2313	2152	35	51.6	3_1	3
427	12.1	173	2299	2129	35	51.1	3_1	3
428	12.1	173	2283	2095	37	50.7	3_1	3
430	12.2	173	2299	2093	38	50.6	3_1	3
432	12.2	173	2415	2226	35	54.3	3_1	3
433	12.2	173	2447	2273	35	56.1	3_1	3
435	12.3	174	2441	2283	35	56.5	3_1	3
437	12.3	174	2346	2176	37	53.3	3_1	3
439	12.3	174	2439	2267	35	55.2	3_1	3
440	12.3	174	2453	2295	35	55.6	3_1	3
442	12.4	175	2469	2308	35	56	3_1	3
443	12.4	175	2469	2308	35	56	3_1	3
445	12.4	176	2437	2281	34	54.6	3_1	3
447	12.5	176	2469	2305	34	54.7	3_1	3
449	12.5	172	2483	2339	32	55.4	3_1	3
451	12.5	172	2438	2305	34	55	3_1	3
452	12.5	172	2437	2299	35	55.1	3_1	3
453	12.6	172	2498	2352	35	56.6	3_1	3
455	12.6	172	2490	2346	37	56.7	3_1	3
456	12.6	172	2468	2330	40	57.2	3_1	3
458	12.6	176	2493	2360	37	57.2	3_1	3
460	12.7	177	2480	2345	39	57.4	3_1	3
461	12.7	177	2531	2409	39	58.9	3_1	3
463	12.7	178	2540	2427	39	59.7	3_1	3
464	12.7	178	2473	2381	39	58.8	3_1	3
466	12.8	178	2474	2381	39	58.8	3_1	3
467	12.8	178	2467	2372	38	58.4	3_1	3
470	12.8	178	2442	2350	35	57.4	3_1	3
473	12.9	177	2427	2335	34	56.8	3_1	3
475	12.9	177	2397	2279	32	54.6	3_1	3
476	12.9	177	2450	2328	32	55.5	3_1	3
478	13	176	2532	2403	32	57.3	3_1	3
479	13	176	2446	2322	31	55.2	3_1	3
481	13	177	2464	2331	32	55.4	3_1	3
483	13	177	2534	2382	34	56.3	3_1	3
485	13.1	178	2534	2382	34	56.3	3_1	3
487	13.1	178	2520	2367	36	55.9	3_1	3
488	13.1	178	2529	2353	35	54.3	3_1	3
491	13.2	179	2447	2272	33	52.2	3_1	3
493	13.2	179	2519	2327	32	52.8	3_1	3
495	13.2	180	2576	2372	29	52.4	3_1	3
497	13.3	180	2597	2371	30	52.1	3_1	3
500	13.3	180	2615	2411	29	53.1	3_1	3
502	13.4	179	2599	2396	28	52.5	3_1	3
505	13.4	179	2670	2455	26	52.3	3_1	3
507	13.5	179	2800	2584	26	55.2	3_1	3
510	13.5	179	2866	2666	25	56.9	3_1	3
512	13.5	179	2854	2665	24	56	3_1	3
515	13.6	180	2761	2571	24	53.7	3_1	3
517	13.6	180	2837	2627	25	55.2	3_1	3
518	13.6	180	2900	2695	27	57.4	3_1	3
520	13.7	180	2851	2676	30	59.3	3_1	3
521	13.7	180	2779	2606	33	58.9	3_1	3
523	13.7	181	2693	2548	33	57.5	3_1	3
524	13.7	182	2719	2584	39	61.3	3_1	3
526	13.8	182	2824	2655	40	63.2	3_1	3
527	13.8	183	2748	2636	42	64	3_1	3
529	13.8	183	2658	2586	42	63.4	3_1	3
530	13.8	183	2751	2706	40	66.5	3_1	3
531	13.9	183	2771	2750	41	68.5	3_1	3
533	13.9	183	2877	2861	42	71.7	3_1	3
534	13.9	183	2941	2968	42	75.4	3_1	3
535	13.9	183	2833	2893	47	74.8	3_1	3
536	13.9	184	3007	3092	47	79.7	3_1	3
537	14	184	3085	3173	47	81.4	3_1	3
539	14	185	2950	3037	49	78.8	3_1	3
540	14	185	3041	3146	47	80.3	3_1	3
542	14	185	3032	3148	49	80.7	3_1	3
543	14	185	3056	3166	50	81	3_1	3
544	14.1	185	3151	3268	48	83.8	3_1	3
545	14.1	185	3141	3244	50	83	3_1	3
546	14.1	185	3081	3180	50	81.6	3_1	3
548	14.1	185	3081	3180	50	81.6	3_1	3
550	14.2	185	3071	3190	47	82.3	3_1	3
551	14.2	185	3029	3149	46	81.2	3_1	3
552	14.2	185	2920	3042	44	78.4	3_1	3
554	14.2	186	2884	2960	40	73.6	3_1	3
556	14.3	186	2883	2959	40	73.6	3_1	3
557	14.3	187	2921	2989	40	75	3_1	3
558	14.3	187	2895	2952	40	74.3	3_1	3
560	14.3	187	2908	2936	44	74.2	3_1	3
561	14.4	187	2970	3016	43	76.5	3_1	3
563	14.4	187	3088	3189	40	80.4	3_1	3
564	14.4	187	3024	3163	43	82.5	3_1	3
566	14.4	187	3016	3138	41	80.2	3_1	3
567	14.5	188	3069	3191	42	80.8	3_1	3
568	14.5	188	3216	3347	43	84.6	3_1	3
569	14.5	187	3153	3297	42	83.8	3_1	3
570	14.5	187	3161	3295	42	83.3	3_1	3
571	14.5	187	3108	3186	49	80.9	3_1	3
573	14.5	187	3173	3262	48	83	3_1	3
574	14.6	187	3158	3277	52	86	3_1	3
575	14.6	187	3116	3243	50	85	3_1	3
576	14.6	187	3116	3243	50	85	3_1	3
577	14.6	187	3137	3262	51	85.5	3_1	3
579	14.6	188	3120	3257	51	85.9	3_1	3
580	14.7	188	3180	3314	52	87.2	3_1	3
581	14.7	189	3156	3306	50	86.7	3_1	3
582	14.7	189	3181	3323	49	86.7	3_1	3
583	14.7	189	3216	3371	50	88.4	3_1	3
584	14.7	189	3202	3378	50	89.3	3_1	3
586	14.8	189	3159	3356	50	88.7	3_1	3
587	14.8	189	3158	3370	46	87.9	3_1	3
590	14.8	189	3069	3279	45	85.8	3_1	3
591	14.8	189	3168	3363	47	87.1	3_1	3
592	14.9	189	3112	3276	46	83.7	3_1	3
593	14.9	189	3123	3277	44	83.5	3_1	3
594	14.9	189	3123	3277	44	83.5	3_1	3
596	14.9	189	3196	3333	45	84.6	3_1	3
597	15	189	3243	3361	50	86.9	3_1	3
598	15	189	3357	3499	51	91.2	3_1	3
599	15	189	3301	3481	51	92.6	3_1	3
600	15	189	3302	3482	51	92.6	3_1	3
601	15	189	3279	3475	51	92.4	3_1	3
603	15	189	3241	3442	51	91.8	3_1	3
604	15.1	189	3218	3440	52	92.3	3_1	3
605	15.1	189	3148	3375	51	90.6	3_1	3
606	15.1	190	2956	3169	49	84.6	3_1	3
608	15.1	190	3046	3215	48	83.6	3_1	3
609	15.2	191	3143	3312	49	86	3_1	3
610	15.2	191	3196	3362	51	88.1	3_1	3
611	15.2	192	3177	3350	51	88.4	3_1	3
613	15.2	192	3169	3355	48	88.1	3_1	3
614	15.2	192	3340	3533	51	93.1	3_1	3
615	15.3	192	3378	3584	50	94.2	3_1	3
616	15.3	192	3340	3595	52	96.4	3_1	3
618	15.3	192	3246	3504	52	94.1	3_1	3
619	15.3	192	3210	3461	51	92.1	3_1	3
620	15.3	192	3264	3513	51	92.1	3_1	3
621	15.4	192	3258	3508	54	92.5	3_1	3
622	15.4	192	3318	3572	55	94.8	3_1	3
623	15.4	192	3364	3618	56	96.6	3_1	3
625	15.4	192	3266	3534	52	94.1	3_1	3
626	15.4	192	3305	3540	56	94.8	3_1	3
627	15.4	192	3315	3551	56	95.5	3_1	3
628	15.5	192	3369	3620	57	99.3	3_1	3
629	15.5	192	3330	3588	57	98.8	3_1	3
630	15.5	193	3291	3566	55	98.4	3_1	3
631	15.5	193	3233	3513	56	97	3_1	3
632	15.5	193	3233	3513	56	97	3_1	3
633	15.6	193	3275	3568	56	97.9	3_1	3
635	15.6	193	3226	3529	49	96.7	3_1	3
636	15.6	193	3220	3514	50	95.2	3_1	3
637	15.6	192	3198	3468	52	92.8	3_1	3
638	15.6	192	3150	3407	51	91.2	3_1	3
639	15.7	192	3183	3430	51	91	3_1	3
640	15.7	193	3222	3486	51	93	3_1	3
641	15.7	193	3242	3502	51	93.5	3_1	3
642	15.7	193	3320	3566	60	95.7	3_1	3
643	15.7	194	3324	3566	59	96.3	3_1	3
644	15.7	194	3341	3600	57	97.6	3_1	3
646	15.8	194	3342	3600	57	97.6	3_1	3
647	15.8	194	3342	3600	57	97.6	3_1	3
648	15.8	194	3339	3594	56	97	3_1	3
649	15.8	194	3370	3642	57	98.5	3_1	3
650	15.8	194	3371	3661	57	98.9	3_1	3
651	15.9	194	3368	3681	56	99.4	3_1	3
652	15.9	194	3294	3628	55	98.8	3_1	3
653	15.9	190	3292	3637	56	99.3	3_1	3
655	15.9	186	3284	3621	52	97.9	3_1	3
656	15.9	186	3355	3685	53	98.9	3_1	3
657	16	186	3355	3684	53	98.9	3_1	3
659	16	186	3391	3723	48	98.6	3_1	3
660	16	187	3332	3645	47	95.8	3_1	3
661	16	191	3409	3729	48	98.7	3_1	3
661	16	195	3443	3757	49	99.8	3_1	3
662	16	195	3479	3800	52	102.4	3_1	3
664	16.1	195	3482	3826	52	104.2	3_1	3
665	16.1	195	3445	3808	52	104.1	3_1	3
666	16.1	194	3356	3701	59	103.1	3_1	3
667	16.1	194	3365	3712	59	102.9	3_1	3
668	16.1	194	3348	3720	53	101.7	3_1	3
670	16.2	194	3234	3599	52	97.9	3_1	3
671	16.2	194	3234	3598	52	97.9	3_1	3
672	16.2	195	3321	3636	53	96.4	3_1	3
673	16.2	195	3351	3662	53	97.4	3_1	3
674	16.2	196	3455	3795	53	101.3	3_1	3
675	16.3	196	3466	3842	51	102.8	3_1	3
677	16.3	197	3283	3642	50	97.1	3_1	3
678	16.3	197	3452	3790	53	99.8	3_1	3
680	16.3	196	3322	3645	46	93.4	3_1	3
682	16.4	196	3306	3576	40	87.5	3_1	3
684	16.4	196	3326	3578	37	85.2	3_1	3
685	16.4	196	3324	3577	37	85.2	3_1	3
687	16.5	196	3344	3552	35	83.2	3_1	3
688	16.5	196	3419	3645	39	87.4	3_1	3
689	16.5	197	3364	3595	39	87.5	3_1	3
690	16.5	197	3500	3729	40	90.9	3_1	3
692	16.5	197	3569	3849	42	96.9	3_1	3
693	16.6	197	3558	3850	45	98.8	3_1	3
694	16.6	197	3404	3697	44	94.7	3_1	3
695	16.6	197	3524	3852	47	99.7	3_1	3
696	16.6	197	3506	3849	47	100.5	3_1	3
697	16.6	197	3677	4021	49	105.2	3_1	3
699	16.6	197	3634	4001	49	105.9	3_1	3
700	16.7	198	3646	4027	54	109	3_1	3
701	16.7	198	3594	4016	55	110.1	3_1	3
702	16.7	198	3692	4134	54	112.3	3_1	3
703	16.7	193	3569	4037	56	111.6	3_1	3
704	16.7	194	3543	4032	56	112.3	3_1	3
705	16.8	195	3457	3933	57	109	3_1	3
706	16.8	195	3416	3914	57	107.7	3_1	3
707	16.8	195	3338	3809	59	105.4	3_1	3
708	16.8	195	3406	3897	55	105.9	3_1	3
709	16.8	200	3359	3846	56	103.8	3_1	3
710	16.8	200	3400	3895	56	104.4	3_1	3
712	16.9	200	3331	3804	59	103.7	3_1	3
713	16.9	200	3389	3842	59	103.5	3_1	3
714	16.9	200	3391	3818	59	102	3_1	3
715	16.9	200	3456	3906	56	102.8	3_1	3
716	16.9	200	3465	3877	60	102.8	3_1	3
717	17	200	3542	3955	59	104.8	3_1	3
718	17	200	3548	3962	60	106	3_1	3
719	17	200	3559	3991	59	107.8	3_1	3
720	17	200	3494	3952	59	108.1	3_1	3
721	17	200	3494	3952	59	108.1	3_1	3
722	17	200	3463	3929	58	107.5	3_1	3
723	17.1	200	3464	3929	58	107.5	3_1	3
724	17.1	200	3453	3920	58	107.4	3_1	3
725	17.1	200	3433	3878	58	105.9	3_1	3
726	17.1	200	3435	3888	58	105.6	3_1	3
728	17.1	200	3515	3973	57	107.2	3_1	3
729	17.2	200	3515	3973	57	107.2	3_1	3
730	17.2	200	3421	3896	56	106.1	3_1	3
731	17.2	200	3419	3882	56	105.3	3_1	3
732	17.2	201	3459	3928	55	106.7	3_1	3
733	17.2	201	3482	3987	54	108.1	3_1	3
735	17.3	202	3447	3959	48	105.6	3_1	3
736	17.3	202	3361	3865	47	101.1	3_1	3
737	17.3	202	3489	3991	48	103.8	3_1	3
738	17.3	197	3579	4103	51	108.8	3_1	3
740	17.3	192	3564	4135	49	111	3_1	3
741	17.4	192	3475	4042	48	107.7	3_1	3
742	17.4	192	3458	4007	50	107.1	3_1	3
743	17.4	192	3497	4049	54	111.6	3_1	3
744	17.4	192	3555	4101	54	112.9	3_1	3
745	17.4	197	3480	4034	54	111.7	3_1	3
746	17.4	202	3480	4034	54	111.7	3_1	3
748	17.5	202	3475	4021	52	110.5	3_1	3
749	17.5	202	3474	4020	52	110.5	3_1	3
750	17.5	202	3393	3917	50	106.4	3_1	3
751	17.5	202	3456	3975	50	106.4	3_1	3
752	17.5	202	3438	3945	51	106.9	3_1	3
753	17.6	202	3463	3968	51	108.1	3_1	3
754	17.6	202	3411	3937	53	108.9	3_1	3
756	17.6	202	3361	3895	54	108	3_1	3
757	17.6	202	3424	4001	55	112.8	3_1	3
758	17.6	202	3489	4085	53	114.2	3_1	3
760	17.7	203	3440	4020	54	112.2	3_1	3
761	17.7	203	3454	4055	53	111.4	3_1	3
762	17.7	203	3438	4045	53	110.8	3_1	3
763	17.7	203	3438	4045	53	110.8	3_1	3
764	17.7	204	3524	4120	55	112.8	3_1	3
765	17.8	204	3508	4137	52	113.7	3_1	3
766	17.8	204	3448	4075	55	113.2	3_1	3
767	17.8	204	3505	4110	59	114.1	3_1	3
768	17.8	203	3538	4145	61	117.5	3_1	3
769	17.8	199	3561	4208	58	120.1	3_1	3
770	17.8	200	3455	4123	56	118.4	3_1	3
771	17.9	199	3436	4133	56	118.5	3_1	3
772	17.9	199	3477	4165	59	120.2	3_1	3
773	17.9	199	3467	4156	57	120.1	3_1	3
774	17.9	200	3401	4083	57	118.5	3_1	3
776	17.9	204	3385	4063	57	117.1	3_1	3
776	17.9	205	3352	4000	57	115.3	3_1	3
777	18	204	3432	4105	57	117.8	3_1	3
778	18	197	3446	4110	57	117.9	3_1	3
780	18	189	3451	4125	55	118.1	3_1	3
781	18	189	3462	4128	56	118.8	3_1	3
782	18	189	3459	4165	54	120.2	3_1	3
783	18.1	189	3446	4126	57	119.5	3_1	3
784	18.1	189	3360	4050	56	119.2	3_1	3
785	18.1	197	3235	3919	55	116.2	3_1	3
786	5	205	3109	3775	57	114.5	3_1	3
788	5	205	2935	3564	58	110.5	3_1	3
789	5	204	2772	3405	56	106.8	3_1	3
790	5	199	2665	3279	51	102.4	3_1	3
792	5	198	2555	3153	48	96.6	3_1	3
793	5	197	2538	3124	47	94.5	3_1	3
794	5	195	2434	2999	47	91.6	3_1	3
795	5	194	2465	3023	50	90.2	3_1	3
797	5	192	2513	3067	48	87.4	3_1	3
798	5	194	2589	3121	44	83.7	3_1	3
800	5	194	2714	3228	44	82.8	3_1	3
801	5	193	2758	3256	40	81.2	3_1	3
803	5	192	2757	3255	40	81.2	3_1	3
804	5	191	2872	3399	44	85.9	3_1	3
805	5	191	2924	3452	43	87.1	3_1	3
806	5	190	2937	3456	45	88.2	3_1	3
807	5	190	2966	3490	49	92	3_1	3
809	5	189	2923	3477	51	94.7	3_1	3
810	5	189	2960	3514	53	95.9	3_1	3
811	5	189	2864	3430	54	95.6	3_1	3
812	5	189	2813	3392	52	94.1	3_1	3
814	5	188	2691	3276	52	91.2	3_1	3
815	5	188	2609	3195	51	88.6	3_1	3
816	5	187	2589	3192	47	87.1	3_1	3
817	5	187	2606	3214	49	88.2	3_1	3
819	5	187	2588	3214	48	87.5	3_1	3
820	5	187	2508	3124	46	84.4	3_1	3
821	5	186	2508	3124	46	84.4	3_1	3
823	5	186	2525	3147	42	83.3	3_1	3
825	5	185	2497	3129	42	82	3_1	3
826	5	184	2439	3050	42	79.3	3_1	3
827	5	183	2451	3048	42	78.9	3_1	3
829	5	183	2450	3048	42	78.9	3_1	3
830	5	182	2506	3116	43	81.2	3_1	3
831	5	181	2462	3078	41	81.3	3_1	3
834	5	180	2417	3021	42	79.3	3_1	3
835	5	179	2446	3064	44	81.7	3_1	3
837	5	178	2321	2920	39	75.9	3_1	3
838	5	177	2311	2912	40	76.3	3_1	3
839	5	176	2289	2899	38	76	3_1	3
841	5	176	2252	2875	38	75.3	3_1	3
842	5	176	2251	2889	39	75.7	3_1	3
843	5	176	2319	3000	45	82.8	3_1	3
844	5	175	2255	2940	46	83.4	3_1	3
846	5	174	2256	2941	46	83.4	3_1	3
847	5	173	2152	2831	48	81.5	3_1	3
849	5	172	1969	2587	46	72.7	3_1	3
851	5	171	1968	2587	46	72.7	3_1	3
852	5	170	2074	2691	46	74.3	3_1	3
853	5	170	2107	2750	45	76.1	3_1	3
854	5	170	2073	2746	44	76.8	3_1	3
856	5	169	2074	2770	44	78.3	3_1	3
857	5	169	2090	2830	44	82.6	3_1	3
858	5	168	2172	2931	46	85.4	3_1	3
860	5	168	2029	2799	47	84.3	3_1	3
861	5	167	1993	2772	47	84.1	3_1	3
862	5	167	1918	2665	47	81.5	3_1	3
864	5	166	1902	2658	48	81.3	3_1	3
865	5	166	1887	2650	47	81.3	3_1	3
866	5	165	1886	2674	46	81.8	3_1	3
868	5	164	1838	2615	46	81.2	3_1	3
869	5	163	1745	2493	46	77.8	3_1	3
871	5	163	1661	2354	42	72.4	3_1	3
873	5	162	1591	2243	38	67.4	3_1	3
874	5	161	1491	2087	38	62.8	3_1	3
877	5	159	1432	1962	37	57.4	3_1	3
878	5	159	1430	1960	37	57.4	3_1	3
880	5	158	1427	1925	36	55.1	3_1	3
881	5	157	1497	2000	36	56.6	3_1	3
883	5	156	1548	2050	37	57.3	3_1	3
884	5	156	1604	2096	39	59.2	3_1	3
885	5	156	1662	2175	40	62.5	3_1	3
887	5	156	1706	2251	41	66.2	3_1	3
888	5	155	1670	2219	41	66.3	3_1	3
890	5	155	1665	2229	42	67.1	3_1	3
891	5	154	1655	2210	43	66.9	3_1	3
893	5	154	1645	2195	42	66.4	3_1	3
895	5	153	1622	2178	40	65.7	3_1	3
897	5	152	1570	2108	38	62.6	3_1	3
900	5	151	1526	2047	35	60.1	3_1	3
902	5	150	1488	1979	30	55.9	3_1	3
903	5	149	1502	1975	30	55.1	3_1	3
905	5	149	1478	1924	30	53.3	3_1	3
906	5	149	1456	1899	31	53	3_1	3
908	5	149	1463	1894	33	53.6	3_1	3
909	5	149	1518	1939	34	54.5	3_1	3
910	5	150	1539	1946	42	57.5	3_1	3
912	5	150	1600	2029	43	60.6	3_1	3
913	5	150	1581	2016	44	61.2	3_1	3
915	5	150	1582	2017	44	61.2	3_1	3
916	5	150	1586	2023	45	61.6	3_1	3
918	5	150	1630	2071	44	63.1	3_1	3
920	5	149	1489	1897	39	57	3_1	3
922	5	148	1330	1696	36	51.3	3_1	3
925	5	147	1262	1592	32	46.6	3_1	3
927	5	146	1159	1440	30	41.3	3_1	3
929	5	144	1286	1571	31	43.7	3_1	3
931	5	144	1222	1478	27	40.6	3_1	3
933	5	144	1215	1469	27	40.6	3_1	3
935	5	144	1242	1483	28	40.9	3_1	3
937	5	144	1290	1543	29	43.4	3_1	3
938	5	145	1294	1541	32	44.7	3_1	3
940	5	145	1342	1605	32	47.3	3_1	3
942	5	145	1316	1574	32	46.4	3_1	3
944	5	145	1342	1606	32	47.3	3_1	3
947	5	146	1316	1574	32	46.4	3_1	3
948	5	146	1412	1687	33	50.8	3_1	3
950	5	145	1512	1812	34	54.9	3_1	3
951	5	145	1550	1875	36	57.9	3_1	3
952	5	145	1554	1887	40	60	3_1	3
954	5	145	1635	2009	43	65.6	3_1	3
956	5	144	1472	1842	41	61.1	3_1	3
957	5	144	1472	1842	41	61.1	3_1	3
959	5	143	1332	1664	39	55.1	3_1	3
960	5	142	1331	1652	37	53.8	3_1	3
962	5	142	1309	1613	36	52.4	3_1	3
963	5	142	1314	1610	35	51.4	3_1	3
965	5	142	1297	1585	35	50.8	3_1	3
967	5	142	1320	1585	38	50.7	3_1	3
968	5	142	1331	1587	39	51.4	3_1	3
969	5	142	1331	1587	39	51.4	3_1	3
971	5	141	1331	1587	39	51.4	3_1	3
973	5	141	1297	1522	38	49	3_1	3
0	0	106	1249	925	17	21.5	4_1	4
2	0	104	1127	804	28	22.7	4_1	4
6	0	101	1248	926	17	21.5	4_1	4
9	0	101	1202	878	21	21.9	4_1	4
12	0	101	1187	886	20	22.7	4_1	4
19	0	101	1216	913	18	23.6	4_1	4
21	0	101	1197	898	19	23.5	4_1	4
25	0	100	1132	857	20	23.4	4_1	4
28	0	100	1187	895	19	23.9	4_1	4
31	0	99	1230	965	16	26	4_1	4
35	0	99	1280	996	16	26.8	4_1	4
37	0	98	1286	991	17	26.8	4_1	4
40	0	96	1225	890	21	24.1	4_1	4
45	0	96	1239	888	17	23.3	4_1	4
50	0	95	1367	980	19	25.4	4_1	4
53	0	95	1387	995	19	25.9	4_1	4
57	0	95	1343	972	19	25.7	4_1	4
61	0	93	1364	1001	18	25.7	4_1	4
64	0	93	1454	1060	16	26.8	4_1	4
67	0	93	1418	1050	16	26.8	4_1	4
70	0	93	1419	1050	16	26.8	4_1	4
72	0	92	1396	1053	18	27.2	4_1	4
75	0	91	1411	1085	19	28.6	4_1	4
77	0	92	1448	1135	20	30.9	4_1	4
79	0	91	1369	1091	24	31.6	4_1	4
82	0	91	1235	982	23	28.1	4_1	4
86	0	90	1282	1020	22	28.4	4_1	4
89	0	89	1346	1063	22	29.2	4_1	4
92	0	90	1311	1050	21	28.6	4_1	4
95	0	93	1264	1023	20	28.3	4_1	4
98	0	92	1255	1021	20	27.7	4_1	4
102	0	92	1236	1003	18	26.6	4_1	4
107	0	92	1304	1063	19	28.6	4_1	4
111	0	90	1264	1029	18	27.6	4_1	4
115	0	90	1182	966	18	26.3	4_1	4
119	0	89	1192	967	17	25.9	4_1	4
123	0	87	1175	946	16	24.2	4_1	4
127	0	88	1093	871	15	21.5	4_1	4
132	0	90	1202	939	14	23.3	4_1	4
136	0	92	1171	904	14	22.4	4_1	4
139	0	94	1208	921	15	22.7	4_1	4
143	0	95	1292	982	14	23.8	4_1	4
148	0	95	1291	981	14	23.8	4_1	4
151	0	95	1344	1026	14	24.9	4_1	4
154	0	96	1410	1091	15	26.9	4_1	4
156	0	96	1402	1112	17	28.3	4_1	4
159	0	95	1403	1112	17	28.3	4_1	4
163	0	95	1368	1115	17	28.6	4_1	4
166	0	95	1318	1098	18	28.9	4_1	4
171	5.1	95	1229	1041	20	28.3	4_1	4
172	5.1	95	1105	946	18	25.7	4_1	4
177	5.2	94	1119	943	15	24.5	4_1	4
181	5.3	94	1089	914	16	24.1	4_1	4
186	5.3	96	1130	938	14	23.8	4_1	4
190	5.4	97	1157	941	14	23.6	4_1	4
194	5.5	99	1198	968	13	24.1	4_1	4
197	5.5	101	1242	994	14	24.4	4_1	4
200	5.6	103	1267	1014	14	25	4_1	4
207	5.7	104	1273	1012	14	24.7	4_1	4
211	5.8	104	1313	1033	15	25.5	4_1	4
214	5.8	104	1352	1057	16	26	4_1	4
218	5.9	105	1369	1069	17	26.2	4_1	4
221	5.9	105	1367	1147	17	26.3	4_1	4
224	6	105	1423	1203	18	28	4_1	4
228	6	107	1427	1254	17	29.1	4_1	4
231	6.1	107	1428	1252	17	29.1	4_1	4
234	6.1	110	1401	1275	17	29.4	4_1	4
238	6.2	111	1404	1287	17	29.7	4_1	4
241	6.3	112	1412	1207	18	29.5	4_1	4
245	6.3	113	1411	1201	16	28.2	4_1	4
249	6.4	114	1394	1231	17	28	4_1	4
254	6.5	115	1433	1220	16	27.4	4_1	4
257	6.5	116	1491	1254	16	28.1	4_1	4
261	6.6	117	1540	1363	15	29.4	4_1	4
265	6.7	117	1585	1406	15	30.4	4_1	4
269	6.7	118	1629	1409	15	31.7	4_1	4
274	6.8	118	1693	1467	16	33.5	4_1	4
278	6.9	119	1720	1513	16	34.8	4_1	4
280	6.9	120	1708	1454	16	34.5	4_1	4
283	7	121	1736	1470	17	35.1	4_1	4
287	7	124	1727	1455	17	34	4_1	4
289	7.1	126	1780	1494	19	34.9	4_1	4
292	7.1	127	1838	1572	16	36.9	4_1	4
295	7.2	129	1834	1553	19	36.4	4_1	4
298	7.2	129	1899	1590	20	37.7	4_1	4
300	7.3	129	1916	1623	22	39.3	4_1	4
303	7.3	130	1904	1611	20	38	4_1	4
306	7.3	129	1982	1679	22	40.3	4_1	4
310	7.4	129	2009	1705	20	40.4	4_1	4
313	7.5	130	2019	1685	19	39.1	4_1	4
316	7.5	130	2040	1706	20	39.8	4_1	4
319	7.6	130	2077	1716	19	39.3	4_1	4
322	7.6	131	2168	1782	19	40.5	4_1	4
325	7.7	133	2215	1820	19	41.8	4_1	4
327	7.7	134	2280	1870	19	43.1	4_1	4
330	7.7	136	2372	1957	21	45.5	4_1	4
333	7.8	137	2373	1958	21	45.5	4_1	4
336	7.8	137	2359	1970	21	45.5	4_1	4
339	7.9	138	2333	1969	20	45.7	4_1	4
343	8	138	2389	2008	19	45.9	4_1	4
346	8	138	2424	2032	19	46.2	4_1	4
350	8.1	138	2424	2032	19	46.2	4_1	4
353	8.1	138	2401	2028	18	46.1	4_1	4
356	8.2	139	2430	2059	19	46.6	4_1	4
358	8.2	139	2412	2039	19	46	4_1	4
362	8.3	140	2534	2147	18	48.9	4_1	4
365	8.3	140	2624	2249	19	51.7	4_1	4
368	8.4	141	2620	2310	20	54	4_1	4
370	8.4	142	2472	2221	21	51.8	4_1	4
374	8.5	143	2427	2164	21	49.9	4_1	4
376	8.5	143	2544	2263	20	52.5	4_1	4
379	8.6	143	2637	2371	21	55.6	4_1	4
381	8.6	143	2598	2376	22	56.6	4_1	4
384	8.6	143	2524	2335	22	55.4	4_1	4
387	8.7	143	2512	2306	22	53.2	4_1	4
389	8.7	143	2625	2388	23	55.4	4_1	4
392	8.8	143	2625	2389	23	55.4	4_1	4
395	8.8	143	2625	2389	23	55.4	4_1	4
397	8.9	144	2620	2389	23	55.2	4_1	4
400	8.9	145	2582	2348	22	53.8	4_1	4
402	9	145	2673	2419	23	55.5	4_1	4
405	9	145	2710	2455	24	56.9	4_1	4
407	9	145	2787	2529	24	58.3	4_1	4
409	9.1	145	2806	2563	25	59.7	4_1	4
411	9.1	145	2742	2537	26	59.7	4_1	4
413	9.1	146	2777	2588	27	61.1	4_1	4
415	9.2	145	2836	2651	27	63	4_1	4
418	9.2	145	2763	2629	27	63.7	4_1	4
420	9.2	145	2790	2691	28	65.5	4_1	4
422	9.3	146	2728	2625	28	63.6	4_1	4
424	9.3	146	2707	2625	28	63.9	4_1	4
427	9.4	147	2704	2615	27	63.4	4_1	4
429	9.4	148	2682	2590	26	61.7	4_1	4
432	9.4	149	2619	2496	25	58.8	4_1	4
434	9.5	150	2639	2495	25	58	4_1	4
437	9.5	151	2641	2499	24	57.9	4_1	4
439	9.6	152	2681	2514	24	57.7	4_1	4
441	9.6	152	2732	2577	26	59.9	4_1	4
443	9.6	153	2779	2618	27	60.9	4_1	4
445	9.7	154	2746	2569	27	59.9	4_1	4
447	9.7	155	2777	2614	27	61.6	4_1	4
450	9.7	155	2821	2655	28	62.5	4_1	4
453	9.8	156	2838	2684	27	62.3	4_1	4
455	9.8	157	2863	2700	26	61.9	4_1	4
457	9.9	157	2887	2722	25	62.4	4_1	4
459	9.9	157	2887	2722	25	62.4	4_1	4
461	9.9	156	2947	2789	26	64.3	4_1	4
463	10	156	3002	2837	28	66.5	4_1	4
466	10	156	3006	2879	27	67.6	4_1	4
468	10	156	2971	2884	28	68.5	4_1	4
470	10.1	156	2995	2891	28	68.5	4_1	4
472	10.1	156	2981	2913	27	69.3	4_1	4
474	10.1	157	2975	2927	28	70	4_1	4
476	10.2	157	2960	2928	28	70.1	4_1	4
478	10.2	157	2924	2895	27	69.2	4_1	4
481	10.3	157	2873	2840	29	68.3	4_1	4
483	10.3	157	2854	2821	27	67	4_1	4
486	10.4	158	2780	2762	24	65.3	4_1	4
489	10.4	159	2739	2702	24	63.2	4_1	4
491	10.4	159	2769	2679	24	62.2	4_1	4
493	10.5	160	2768	2678	24	62.2	4_1	4
495	10.5	161	2836	2715	24	63.1	4_1	4
496	10.5	161	2940	2781	26	65.6	4_1	4
498	10.6	161	3000	2845	27	68	4_1	4
500	10.6	161	3120	2947	32	71.5	4_1	4
502	10.6	162	3121	2948	32	71.5	4_1	4
504	10.6	162	3147	3029	32	73.9	4_1	4
506	10.7	163	3130	3025	32	73.8	4_1	4
508	10.7	163	3084	3019	32	73.4	4_1	4
510	10.7	164	3054	3007	31	72.6	4_1	4
511	10.8	164	3119	3065	32	74	4_1	4
513	10.8	165	3130	3074	32	74.6	4_1	4
515	10.8	166	3152	3123	33	76.2	4_1	4
516	10.9	166	3131	3125	34	76.7	4_1	4
518	10.9	166	3082	3118	34	76.6	4_1	4
520	10.9	162	3100	3150	34	77	4_1	4
521	10.9	161	3064	3137	36	78	4_1	4
523	11	161	3047	3105	35	77.6	4_1	4
525	11	161	3026	3085	35	76.8	4_1	4
527	11	161	3015	3045	35	75.9	4_1	4
529	11.1	161	2951	2989	34	74.5	4_1	4
531	11.1	165	2954	2993	35	74.5	4_1	4
532	11.1	166	3093	3049	34	74.8	4_1	4
534	11.2	166	3095	3044	33	74.7	4_1	4
536	11.2	167	3214	3147	33	76.7	4_1	4
538	11.2	168	3245	3178	33	77.8	4_1	4
540	11.2	168	3299	3239	34	79.4	4_1	4
541	11.3	168	3299	3239	34	79.4	4_1	4
543	11.3	167	3159	3158	33	77.9	4_1	4
545	11.3	167	3104	3078	33	75.1	4_1	4
547	11.4	167	3158	3113	33	75.3	4_1	4
549	11.4	167	3157	3113	33	75.3	4_1	4
550	11.4	167	3172	3135	34	76	4_1	4
552	11.4	168	3137	3115	34	75.8	4_1	4
553	11.5	168	3153	3180	36	79	4_1	4
555	11.5	169	3110	3182	36	80.3	4_1	4
557	11.5	169	3173	3227	37	80.6	4_1	4
559	11.6	170	3085	3192	36	80.4	4_1	4
561	11.6	171	3086	3192	36	80.4	4_1	4
562	11.6	171	3153	3240	35	80.3	4_1	4
564	11.6	172	3180	3278	35	81.4	4_1	4
565	11.7	172	3230	3337	36	83.3	4_1	4
567	11.7	172	3307	3413	37	85.2	4_1	4
568	11.7	172	3321	3439	38	86.8	4_1	4
570	11.7	172	3322	3440	38	86.8	4_1	4
572	11.8	172	3248	3384	39	85.8	4_1	4
573	11.8	172	3226	3329	38	83.8	4_1	4
575	11.8	172	3238	3314	38	83.4	4_1	4
576	11.9	172	3224	3280	38	83	4_1	4
578	11.9	173	3221	3271	38	82.5	4_1	4
579	11.9	173	3220	3271	38	82.5	4_1	4
581	11.9	174	3236	3306	38	84.3	4_1	4
583	12	174	3236	3307	38	84.3	4_1	4
584	12	174	3187	3283	39	84	4_1	4
586	12	174	3143	3241	39	83	4_1	4
587	12	174	3132	3218	38	81.5	4_1	4
589	12.1	174	3120	3181	37	80	4_1	4
591	12.1	174	3120	3180	37	80	4_1	4
592	12.1	174	3148	3180	38	79.8	4_1	4
595	12.2	174	3133	3157	37	78.9	4_1	4
596	12.2	173	3171	3127	42	77.9	4_1	4
597	12.2	173	3291	3237	44	80.9	4_1	4
599	12.2	173	3534	3389	44	83.4	4_1	4
600	12.3	173	3626	3469	45	86.8	4_1	4
602	12.3	173	3615	3472	46	87.9	4_1	4
603	12.3	174	3515	3378	46	86.5	4_1	4
605	12.3	174	3515	3378	46	86.5	4_1	4
607	12.4	174	3477	3433	38	87.3	4_1	4
608	12.4	174	3338	3368	39	87.3	4_1	4
610	12.4	175	3278	3334	38	85.9	4_1	4
611	12.4	175	3278	3333	38	85.9	4_1	4
613	12.5	176	3305	3358	38	86.7	4_1	4
614	12.5	176	3303	3363	39	86.7	4_1	4
616	12.5	176	3363	3412	38	87.1	4_1	4
617	12.5	176	3373	3416	39	88.1	4_1	4
619	12.6	175	3339	3403	39	88.3	4_1	4
620	12.6	175	3399	3468	40	90.2	4_1	4
622	12.6	174	3332	3413	41	88.4	4_1	4
623	12.6	174	3261	3336	41	87	4_1	4
625	12.7	174	3253	3327	40	86.6	4_1	4
627	12.7	175	3177	3218	38	83.3	4_1	4
628	12.7	175	3231	3246	38	82.8	4_1	4
630	12.8	176	3271	3289	38	83.5	4_1	4
631	12.8	176	3280	3279	38	83.9	4_1	4
633	12.8	176	3335	3326	38	85.3	4_1	4
634	12.8	176	3389	3386	38	86.6	4_1	4
636	12.8	176	3474	3513	40	91.4	4_1	4
637	12.9	176	3490	3538	40	92.2	4_1	4
639	12.9	176	3434	3537	41	93.6	4_1	4
640	12.9	176	3404	3518	41	92.8	4_1	4
642	12.9	176	3404	3517	41	92.8	4_1	4
643	13	176	3416	3544	41	93.9	4_1	4
645	13	177	3435	3579	42	95.5	4_1	4
646	13	178	3460	3611	41	96.7	4_1	4
647	13	178	3438	3629	41	98.3	4_1	4
649	13.1	179	3422	3636	42	99	4_1	4
650	13.1	180	3422	3636	42	99	4_1	4
652	13.1	180	3407	3639	41	98.9	4_1	4
653	13.1	180	3332	3572	42	96.8	4_1	4
655	13.2	180	3374	3586	42	95.3	4_1	4
656	13.2	180	3373	3585	42	95.3	4_1	4
658	13.2	180	3428	3590	42	93.8	4_1	4
659	13.2	180	3420	3549	42	92.7	4_1	4
661	13.3	180	3487	3606	42	94	4_1	4
662	13.3	180	3526	3613	42	94.4	4_1	4
663	13.3	180	3573	3658	42	95.9	4_1	4
665	13.3	180	3512	3612	42	96.4	4_1	4
666	13.4	180	3459	3583	42	96.1	4_1	4
668	13.4	180	3457	3599	42	96.2	4_1	4
669	13.4	180	3457	3598	42	96.2	4_1	4
671	13.4	180	3469	3612	42	96.4	4_1	4
672	13.5	180	3467	3617	42	96.5	4_1	4
673	13.5	180	3477	3643	42	96.3	4_1	4
675	13.5	180	3492	3672	42	96.5	4_1	4
676	13.5	180	3518	3719	42	97.5	4_1	4
678	13.5	180	3499	3708	43	97.6	4_1	4
679	13.6	180	3499	3708	43	97.6	4_1	4
680	13.6	180	3438	3664	43	97.1	4_1	4
682	13.6	180	3438	3664	43	97.1	4_1	4
683	13.6	181	3437	3676	43	97.4	4_1	4
685	13.7	181	3446	3691	43	97.9	4_1	4
686	13.7	182	3457	3700	43	98.6	4_1	4
687	13.7	182	3459	3724	43	98.7	4_1	4
689	13.7	182	3498	3776	42	99.1	4_1	4
690	13.8	182	3525	3799	43	100.2	4_1	4
692	13.8	182	3506	3795	43	101	4_1	4
693	13.8	182	3470	3783	43	101.2	4_1	4
694	13.8	182	3443	3759	43	100	4_1	4
696	13.8	182	3458	3775	43	100	4_1	4
697	13.9	182	3460	3765	42	99.6	4_1	4
699	13.9	182	3476	3773	43	100.2	4_1	4
700	13.9	183	3486	3791	43	100.5	4_1	4
701	13.9	183	3497	3785	43	99.6	4_1	4
703	14	184	3526	3805	43	99.8	4_1	4
704	14	184	3572	3857	43	100.8	4_1	4
706	14	185	3553	3838	43	100.7	4_1	4
708	14	185	3553	3830	43	100.7	4_1	4
708	14.1	185	3596	3884	43	102.2	4_1	4
710	14.1	185	3674	3904	49	100.4	4_1	4
711	14.1	185	3984	4128	48	102.8	4_1	4
713	14.1	185	4083	4207	49	105.9	4_1	4
714	14.2	185	4070	4190	48	106.1	4_1	4
715	14.2	185	4110	4228	48	107.7	4_1	4
717	14.2	185	4096	4223	50	108.7	4_1	4
718	14.2	185	3981	4174	44	110.5	4_1	4
719	14.2	185	3781	4074	44	111	4_1	4
721	14.3	185	3717	4030	44	110.1	4_1	4
722	14.3	185	3689	3998	44	109.5	4_1	4
723	14.3	185	3669	3987	45	108.9	4_1	4
725	14.3	185	3688	4020	45	109.2	4_1	4
726	14.4	185	3734	4064	44	109.9	4_1	4
728	14.4	185	3744	4082	44	110.6	4_1	4
729	14.4	186	3686	4025	44	110.3	4_1	4
730	14.4	186	3679	4029	45	111.7	4_1	4
732	14.4	187	3657	4016	44	111.1	4_1	4
733	14.5	187	3717	4064	45	112.8	4_1	4
734	14.5	187	3674	4019	46	111.8	4_1	4
736	14.5	187	3649	4021	45	112.3	4_1	4
737	14.5	188	3639	4010	44	110.6	4_1	4
739	14.6	188	3705	4069	44	111.4	4_1	4
740	14.6	189	3792	4149	43	111.9	4_1	4
741	14.6	189	3844	4223	44	113.9	4_1	4
742	14.6	189	3858	4252	46	116	4_1	4
743	14.6	189	3907	4321	47	119.2	4_1	4
744	14.7	189	3853	4276	48	118.9	4_1	4
746	14.7	189	3897	4316	47	118.7	4_1	4
747	14.7	189	3830	4266	48	117.5	4_1	4
749	14.7	189	3791	4214	46	114.5	4_1	4
750	14.8	189	3787	4183	45	113.8	4_1	4
751	14.8	189	3776	4175	43	111.4	4_1	4
753	14.8	189	3775	4174	43	111.4	4_1	4
755	14.8	189	3775	4174	43	111.4	4_1	4
756	14.9	188	3501	3834	41	99.9	4_1	4
758	14.9	188	3507	3834	41	100.9	4_1	4
759	14.9	187	3593	3899	41	102.1	4_1	4
761	14.9	187	3525	3840	41	101.6	4_1	4
762	14.9	187	3741	3978	41	102.8	4_1	4
763	15	188	3755	4020	41	104.1	4_1	4
764	15	188	3990	4333	44	116.3	4_1	4
766	15	189	4062	4445	45	118.6	4_1	4
767	15	189	3782	4285	45	117.5	4_1	4
768	15.1	189	3705	4285	45	118	4_1	4
770	15.1	189	3835	4413	44	119.6	4_1	4
771	15.1	189	3834	4412	44	119.6	4_1	4
773	15.1	189	3854	4439	44	120.3	4_1	4
774	15.2	189	3892	4480	44	122.2	4_1	4
775	15.2	189	3858	4446	44	121.9	4_1	4
776	15.2	189	3891	4490	45	122.1	4_1	4
778	15.2	189	3885	4489	45	122.3	4_1	4
779	15.2	190	3805	4419	46	121.6	4_1	4
781	15.3	190	3816	4410	45	119.5	4_1	4
782	15.3	190	3815	4409	45	119.5	4_1	4
783	15.3	190	3805	4404	46	119.2	4_1	4
785	15.3	190	3901	4509	45	121.2	4_1	4
786	15.4	191	3868	4457	44	119.8	4_1	4
787	15.4	191	3828	4409	44	118.4	4_1	4
789	15.4	190	3937	4503	45	120.9	4_1	4
790	15.4	190	3917	4497	46	123.3	4_1	4
791	15.4	190	3918	4497	46	123.3	4_1	4
792	15.5	190	3905	4489	46	122.8	4_1	4
794	15.5	190	3902	4502	48	124	4_1	4
795	15.5	189	3987	4622	49	128.4	4_1	4
796	15.5	189	4019	4644	50	130.4	4_1	4
797	15.5	189	3988	4667	53	133.5	4_1	4
798	15.6	189	4061	4765	53	135	4_1	4
799	15.6	189	4044	4766	55	137.1	4_1	4
800	15.6	189	4076	4832	56	139.8	4_1	4
801	15.6	189	4039	4815	57	141.4	4_1	4
802	15.6	189	3977	4752	60	141.9	4_1	4
803	15.6	189	4053	4856	60	143.8	4_1	4
804	15.7	189	3974	4781	60	142.4	4_1	4
805	15.7	189	3928	4704	58	140.1	4_1	4
806	15.7	190	3910	4674	58	139.5	4_1	4
807	15.7	190	3922	4669	57	137.5	4_1	4
809	15.7	191	3885	4602	55	134.2	4_1	4
810	15.8	191	3928	4625	53	133.6	4_1	4
811	15.8	192	3927	4624	53	133.6	4_1	4
812	15.8	192	3968	4684	54	136.4	4_1	4
813	15.8	192	3948	4708	55	138	4_1	4
814	15.8	192	3965	4711	54	136.9	4_1	4
815	15.8	191	3968	4710	55	137.9	4_1	4
816	15.9	191	3986	4749	57	140.3	4_1	4
817	15.9	190	4036	4793	56	141.8	4_1	4
818	15.9	190	4012	4785	59	144.2	4_1	4
819	15.9	189	4063	4831	60	146.5	4_1	4
820	15.9	189	4058	4805	60	146	4_1	4
821	15.9	190	4102	4826	60	146.6	4_1	4
822	16	190	4069	4812	61	147.4	4_1	4
823	16	190	4058	4800	60	147.2	4_1	4
824	16	190	3996	4747	60	145.8	4_1	4
825	16	191	3948	4683	60	144.7	4_1	4
826	16	191	3932	4673	60	143.5	4_1	4
827	16	191	3963	4676	61	144	4_1	4
828	16.1	191	3959	4703	60	143.8	4_1	4
829	16.1	191	3976	4714	61	145	4_1	4
830	16.1	192	3988	4724	62	146	4_1	4
831	16.1	192	3988	4706	62	145.2	4_1	4
832	16.1	192	3998	4749	62	145	4_1	4
833	16.1	192	3998	4749	62	145	4_1	4
834	16.2	192	3952	4732	62	144.6	4_1	4
836	16.2	191	3710	4449	62	137.8	4_1	4
838	5	190	3423	4047	47	116.5	4_1	4
840	5	188	3264	3800	42	104.9	4_1	4
843	5	186	3117	3619	39	96.8	4_1	4
844	5	183	3101	3538	35	89.4	4_1	4
846	5	180	3099	3536	35	89.4	4_1	4
848	5	178	3206	3608	33	88.2	4_1	4
849	5	176	3338	3730	32	89.9	4_1	4
851	5	174	3399	3781	36	93.1	4_1	4
852	5	173	3494	3895	37	97.4	4_1	4
854	5	171	3525	3970	38	101.3	4_1	4
856	5	170	3526	3971	38	101.3	4_1	4
858	5	169	3385	3853	38	99	4_1	4
860	5	167	3462	3946	35	98.6	4_1	4
862	5	166	3451	3914	34	96.2	4_1	4
863	5	165	3500	3987	34	96.4	4_1	4
865	5	163	3500	3986	34	96.4	4_1	4
866	5	162	3474	3979	34	96	4_1	4
868	5	161	3493	4044	36	99.3	4_1	4
869	5	161	3495	4045	36	99.3	4_1	4
871	5	160	3295	3938	38	100.9	4_1	4
872	5	159	3164	3907	40	102.7	4_1	4
874	5	159	3005	3825	41	102.9	4_1	4
875	5	158	2893	3738	41	101.7	4_1	4
876	5	158	2807	3677	42	101.1	4_1	4
878	5	157	2753	3629	42	100.2	4_1	4
879	5	157	2689	3588	42	100.6	4_1	4
881	5	157	2617	3507	42	99.3	4_1	4
882	5	156	2526	3423	41	97.4	4_1	4
884	5	156	2459	3358	41	95.6	4_1	4
885	5	155	2399	3286	41	94	4_1	4
887	5	154	2382	3283	41	94.2	4_1	4
888	5	154	2369	3256	42	94.1	4_1	4
889	5	153	2343	3242	42	93.6	4_1	4
891	5	152	2329	3227	42	94.1	4_1	4
892	5	151	2323	3215	42	93.4	4_1	4
895	5	150	2301	3206	42	93.7	4_1	4
897	5	148	2336	3205	39	90.4	4_1	4
899	5	147	2308	3120	37	86.4	4_1	4
900	5	145	2287	3062	35	83.3	4_1	4
902	5	144	2267	3005	35	80.9	4_1	4
904	5	143	2262	2981	34	80.1	4_1	4
905	5	142	2202	2928	37	81.8	4_1	4
906	5	141	2168	2920	39	83.5	4_1	4
908	5	141	2188	2917	37	81.2	4_1	4
909	5	141	2135	2910	39	83.8	4_1	4
911	5	141	2075	2905	41	86.7	4_1	4
912	5	141	2028	2884	41	87.5	4_1	4
914	5	140	1972	2851	42	87.9	4_1	4
915	5	139	1937	2830	42	87.1	4_1	4
916	5	138	1888	2788	42	86.7	4_1	4
918	5	137	1846	2744	43	86.1	4_1	4
920	5	136	1804	2651	41	82.5	4_1	4
921	5	135	1803	2628	41	81.3	4_1	4
923	5	134	1779	2560	41	79	4_1	4
925	5	133	1703	2468	39	76.3	4_1	4
927	5	132	1646	2332	36	68.2	4_1	4
929	5	131	1616	2254	33	63.9	4_1	4
931	5	130	1681	2274	33	63.4	4_1	4
933	5	130	1728	2295	32	63.7	4_1	4
934	5	130	1700	2265	33	63.2	4_1	4
936	5	130	1721	2253	33	63.1	4_1	4
939	5	131	1721	2253	33	63.1	4_1	4
940	5	131	1857	2378	35	67.6	4_1	4
942	5	130	1943	2456	36	71.1	4_1	4
944	5	130	1967	2482	38	72.8	4_1	4
945	5	129	1938	2447	38	72.6	4_1	4
947	5	128	1837	2319	36	68.4	4_1	4
949	5	127	1808	2281	34	67	4_1	4
951	5	127	1827	2308	34	67.5	4_1	4
953	5	127	1760	2268	34	68.2	4_1	4
955	5	126	1727	2254	34	68.2	4_1	4
956	5	126	1703	2226	34	67.8	4_1	4
958	5	125	1684	2200	34	67.2	4_1	4
960	5	124	1704	2250	32	69.6	4_1	4
962	5	124	1661	2232	32	69.2	4_1	4
964	5	123	1661	2232	32	69.2	4_1	4
966	5	122	1602	2149	31	66.9	4_1	4
968	5	121	1540	2069	30	63.7	4_1	4
971	5	121	1492	1989	29	60.2	4_1	4
972	5	121	1470	1930	30	57.7	4_1	4
974	5	120	1470	1929	30	57.7	4_1	4
976	5	120	1492	1914	31	57.3	4_1	4
978	5	120	1503	1930	32	57.9	4_1	4
979	5	119	1548	1981	32	59.6	4_1	4
982	5	119	1552	1989	33	60.6	4_1	4
984	5	119	1552	1990	33	60.6	4_1	4
985	5	118	1580	2027	32	62.2	4_1	4
987	5	118	1592	2057	33	63.1	4_1	4
989	5	118	1581	2044	33	63.2	4_1	4
990	5	118	1567	2020	34	63.1	4_1	4
992	5	118	1561	2011	35	63.5	4_1	4
993	5	119	1597	2050	37	65.4	4_1	4
995	5	119	1602	2047	37	65.3	4_1	4
997	5	119	1552	1997	38	64.7	4_1	4
999	5	119	1543	1954	37	63.1	4_1	4
1000	5	119	1542	1954	37	63.1	4_1	4
1002	5	119	1578	1985	37	63.8	4_1	4
1004	5	119	1580	1977	36	63.5	4_1	4
1005	5	118	1571	1964	36	63.6	4_1	4
1007	5	118	1535	1919	36	62.3	4_1	4
1009	5	118	1560	1941	36	62.8	4_1	4
1010	5	117	1536	1924	36	62.9	4_1	4
1012	5	117	1515	1894	37	61.9	4_1	4
1014	5	117	1478	1823	36	59.7	4_1	4
1016	5	117	1440	1777	36	58.2	4_1	4
1018	5	117	1474	1777	35	56.7	4_1	4
1020	5	117	1518	1824	35	57.8	4_1	4
1022	5	117	1548	1832	34	57.4	4_1	4
1023	5	117	1543	1803	35	56.5	4_1	4
1026	5	116	1454	1652	30	51.4	4_1	4
1029	5	115	1456	1658	27	50.9	4_1	4
1030	5	114	1456	1658	27	50.9	4_1	4
0	5	83	489	459	18	13.8	5_1	5
4	5		757	618	21	17.9	5_1	5
8	5	101	752	616	21	17.9	5_1	5
10	5	106	724	757	23	17.8	5_1	5
12	5	107	631	641	21	16.3	5_1	5
15	5	107	689	648	20	16.9	5_1	5
17	5	108	724	738	21	18.2	5_1	5
20	5	109	797	806	22	19.6	5_1	5
22	5	110	820	914	23	20.8	5_1	5
25	5	111	861	1015	24	22.7	5_1	5
27	5	112	905	1044	25	24	5_1	5
30	5	112	902	1044	24	24.1	5_1	5
34	5	112	903	1043	24	24.1	5_1	5
36	5	112	880	955	24	23.2	5_1	5
39	5	112	899	962	24	23.7	5_1	5
41	5	111	918	891	24	23.3	5_1	5
43	5	110	965	873	26	23.5	5_1	5
45	5	109	1029	861	26	24.1	5_1	5
47	5	108	1126	900	28	25.3	5_1	5
50	5	108	1125	900	28	25.3	5_1	5
52	5	108	1231	971	27	26.8	5_1	5
54	5	108	1231	970	27	26.8	5_1	5
56	5	107	1291	1047	28	28	5_1	5
58	5	105	1302	1054	29	28.5	5_1	5
60	5	105	1305	1069	29	28.9	5_1	5
62	5	104	1285	1066	28	28.9	5_1	5
64	5	102	1269	1053	31	29.2	5_1	5
66	5	101	1270	1062	30	29.2	5_1	5
68	5	101	1288	1059	31	29.3	5_1	5
70	5	103	1301	1047	30	29.8	5_1	5
73	5	105	1270	1027	29	29.2	5_1	5
75	5	106	1272	1023	29	29.2	5_1	5
78	5	107	1286	1019	28	28.8	5_1	5
80	5	108	1369	1083	26	29.8	5_1	5
83	5	108	1384	1097	25	30.1	5_1	5
85	5	108	1324	1116	25	29.1	5_1	5
87	5	108	1289	1137	25	28	5_1	5
90	5	107	1302	1123	24	27.6	5_1	5
94	5	107	1301	1123	24	27.6	5_1	5
97	5	107	1247	1146	24	27.2	5_1	5
100	5	107	1081	1018	25	24.5	5_1	5
102	5	108	1066	1004	26	23.7	5_1	5
104	5	108	1232	1068	27	26.1	5_1	5
106	5	108	1262	1042	28	26.9	5_1	5
108	5	109	1376	1095	29	29.5	5_1	5
110	5	109	1265	1025	29	28.3	5_1	5
112	5	108	1384	1122	30	30.7	5_1	5
115	5	107	1390	1120	30	31.1	5_1	5
117	5	106	1365	1122	29	31	5_1	5
119	5	106	1283	1068	29	29.6	5_1	5
121	5	106	1289	1048	29	29.1	5_1	5
123	5	105	1301	1075	28	28.9	5_1	5
125	5	105	1319	1090	28	29.3	5_1	5
127	5	106	1275	1049	27	28.1	5_1	5
130	5	106	1276	1223	28	28.7	5_1	5
133	5	106	1315	1548	27	30.9	5_1	5
135	5	106	1372	1603	28	31.9	5_1	5
138	5	105	1455	1687	28	34.2	5_1	5
140	5	105	1386	1611	28	33.5	5_1	5
142	5	105	1400	1455	28	33.3	5_1	5
144	5	106	1470	1528	29	34.4	5_1	5
146	5	106	1523	1250	31	34	5_1	5
149	5	106	1379	1144	30	31.6	5_1	5
151	5	106	1423	1340	29	33.2	5_1	5
153	5	106	1337	1288	29	31.6	5_1	5
155	5	107	1360	1531	30	32.8	5_1	5
157	5	106	1332	1514	30	32.2	5_1	5
159	5	106	1346	1508	31	32.7	5_1	5
161	5	105	1275	1636	31	32.5	5_1	5
163	5	105	1276	1632	31	32.5	5_1	5
165	5	105	1282	1662	30	32.6	5_1	5
167	5	106	1272	1497	31	32	5_1	5
168	5	106	1276	1293	31	31.2	5_1	5
171	5	106	1282	1285	31	30.9	5_1	5
173	5	106	1218	1202	31	28.8	5_1	5
176	5	108	1276	1097	29	29.2	5_1	5
178	5	108	1271	1104	30	29.6	5_1	5
183	5	109	1318	1169	27	30.2	5_1	5
185	5	110	1324	1153	26	29.8	5_1	5
187	5	112	1349	1170	25	30.1	5_1	5
189	5	113	1364	1177	25	30.4	5_1	5
191	5	113	1437	1236	26	32	5_1	5
193	5.1	113	1376	1131	30	30.9	5_1	5
195	5.1	113	1456	1280	24	35.2	5_1	5
197	5.1	112	1421	1177	32	32.4	5_1	5
198	5.2	111	1420	1177	32	32.4	5_1	5
200	5.2	110	1491	1232	32	34	5_1	5
202	5.2	110	1506	1246	33	34.8	5_1	5
204	5.3	110	1478	1236	33	34.6	5_1	5
207	5.3	110	1533	1311	29	35.5	5_1	5
209	5.3	111	1448	1251	29	34.1	5_1	5
210	5.4	112	1511	1295	28	34.6	5_1	5
212	5.4	113	1532	1311	29	35	5_1	5
214	5.4	114	1500	1303	29	34.9	5_1	5
216	5.5	116	1509	1325	29	35.4	5_1	5
219	5.5	118	1481	1318	27	34.9	5_1	5
221	5.6	120	1409	1252	27	33.3	5_1	5
223	5.6	121	1438	1268	30	33.9	5_1	5
225	5.6	121	1437	1268	30	33.9	5_1	5
227	5.7	121	1468	1451	29	35.2	5_1	5
229	5.7	121	1481	1448	29	35.2	5_1	5
231	5.7	121	1436	1394	27	33.7	5_1	5
233	5.7	120	1406	1519	29	34.2	5_1	5
235	5.8	120	1454	1597	30	36	5_1	5
239	5.8	119	1480	1674	31	37.5	5_1	5
241	5.9	119	1408	1623	31	36.7	5_1	5
243	5.9	119	1349	1430	31	35.3	5_1	5
245	5.9	120	1302	1362	30	33.9	5_1	5
246	6	120	1392	1289	31	34.9	5_1	5
248	6	120	1464	1365	31	36.3	5_1	5
250	6	120	1457	1346	33	36.6	5_1	5
252	6.1	120	1404	1468	32	36.2	5_1	5
254	6.1	121	1480	1559	32	37.8	5_1	5
256	6.1	121	1524	1619	32	39.2	5_1	5
258	6.2	121	1524	1619	32	39.2	5_1	5
259	6.2	121	1480	1790	32	39.6	5_1	5
261	6.2	122	1467	1766	33	39.4	5_1	5
263	6.2	123	1482	1814	32	39.6	5_1	5
265	6.3	124	1492	1659	32	39.2	5_1	5
267	6.3	125	1436	1566	32	37.2	5_1	5
269	6.3	126	1498	1588	32	37.4	5_1	5
271	6.4	126	1581	1651	30	38.9	5_1	5
273	6.4	127	1627	1504	30	38.8	5_1	5
275	6.4	127	1643	1503	30	39	5_1	5
278	6.5	128	1643	1503	30	39	5_1	5
281	6.5	129	1643	1503	30	39	5_1	5
283	6.6	130	1742	1597	31	41	5_1	5
285	6.6	130	1739	1605	31	41.3	5_1	5
286	6.6	130	1751	1613	32	41.5	5_1	5
289	6.7	130	1720	1644	31	41.2	5_1	5
291	6.7	131	1783	1744	26	44.6	5_1	5
292	6.7	131	1694	1910	31	42.3	5_1	5
294	6.8	131	1666	2258	33	43.7	5_1	5
296	6.8	131	1607	2561	33	45	5_1	5
298	6.8	131	1552	2588	33	45.1	5_1	5
300	6.9	132	1548	2637	34	45.6	5_1	5
301	6.9	132	1595	2254	33	44.5	5_1	5
303	6.9	133	1594	2258	33	44.5	5_1	5
305	6.9	134	1672	2041	33	44.7	5_1	5
307	7	135	1741	2074	34	46	5_1	5
308	7	137	1862	1845	34	47	5_1	5
310	7	139	1954	1942	35	49.4	5_1	5
312	7.1	140	1977	1964	35	50.5	5_1	5
314	7.1	140	2004	1997	34	51.2	5_1	5
316	7.1	141	2016	2018	32	51.4	5_1	5
319	7.2	141	2070	2041	33	52.1	5_1	5
322	7.2	141	2037	2018	32	51.5	5_1	5
324	7.3	141	2010	2019	31	51.2	5_1	5
326	7.3	141	1950	1971	29	49.7	5_1	5
328	7.3	141	1927	1902	29	47.1	5_1	5
330	7.4	142	1953	2189	28	47.6	5_1	5
332	7.4	142	2008	2248	30	48.8	5_1	5
333	7.4	142	2008	2249	30	48.8	5_1	5
335	7.4	142	2026	2613	32	50.4	5_1	5
337	7.5	143	2010	2658	33	50.2	5_1	5
338	7.5	143	2108	3008	35	55.3	5_1	5
340	7.5	144	2197	2851	35	56.4	5_1	5
341	7.6	145	2133	2874	37	56.6	5_1	5
343	7.6	145	2037	3043	38	55.9	5_1	5
345	7.6	146	2012	2723	36	53.1	5_1	5
347	7.6	147	2106	2613	36	54.4	5_1	5
348	7.7	147	2195	2651	36	56	5_1	5
350	7.7	148	2215	2488	36	55.6	5_1	5
351	7.7	148	2262	2469	36	55.7	5_1	5
353	7.7	148	2286	2272	35	55.1	5_1	5
356	7.8	149	2285	2276	35	55.1	5_1	5
358	7.8	149	2338	2355	36	55.6	5_1	5
359	7.9	150	2368	2310	37	56.7	5_1	5
361	7.9	150	2391	2331	37	58.2	5_1	5
363	7.9	150	2360	2315	35	57.6	5_1	5
365	7.9	150	2286	2236	35	55.7	5_1	5
366	8	150	2385	2416	34	58.2	5_1	5
368	8	150	2383	2454	34	60.5	5_1	5
370	8	151	2431	2515	34	61.8	5_1	5
372	8.1	151	2435	2511	34	61.1	5_1	5
373	8.1	152	2429	2497	34	60.9	5_1	5
375	8.1	152	2447	2736	34	61.9	5_1	5
377	8.2	153	2448	2732	34	61.9	5_1	5
379	8.2	153	2458	2659	35	61.9	5_1	5
381	8.2	153	2506	2684	33	62.1	5_1	5
383	8.2	153	2441	2614	32	60.1	5_1	5
385	8.3	153	2349	2542	31	57.7	5_1	5
387	8.3	153	2417	2575	30	58.2	5_1	5
389	8.3	154	2453	2389	30	57.8	5_1	5
391	8.4	154	2546	2452	30	59.6	5_1	5
392	8.4	155	2509	2555	31	60.1	5_1	5
394	8.4	156	2432	2525	33	58.8	5_1	5
396	8.5	156	2448	2537	33	59.3	5_1	5
398	8.5	156	2581	2579	32	60.8	5_1	5
399	8.5	157	2583	2595	33	61.8	5_1	5
401	8.6	157	2583	2620	33	62.7	5_1	5
403	8.6	157	2505	2824	33	63.8	5_1	5
405	8.6	157	2410	2665	34	61.7	5_1	5
406	8.6	157	2549	2745	33	64.5	5_1	5
409	8.7	157	2538	3124	30	67.7	5_1	5
411	8.7	156	2411	3174	30	66	5_1	5
413	8.7	156	2401	3220	31	66.4	5_1	5
414	8.8	157	2343	3559	31	67.1	5_1	5
418	8.8	157	2390	3576	31	67.1	5_1	5
419	8.9	158	2490	3483	32	68	5_1	5
421	8.9	159	2422	3608	32	67.1	5_1	5
423	8.9	160	2472	3414	36	65.1	5_1	5
424	8.9	161	2523	3040	36	63.6	5_1	5
426	9	162	2521	3044	36	63.6	5_1	5
428	9	163	2536	3007	35	64.4	5_1	5
430	9	164	2540	2822	34	63.5	5_1	5
431	9.1	165	2528	2888	36	64.2	5_1	5
433	9.1	165	2518	3070	35	64.5	5_1	5
435	9.1	166	2557	3061	36	66	5_1	5
436	9.1	166	2572	3118	36	67.4	5_1	5
438	9.2	166	2604	3090	35	67.1	5_1	5
440	9.2	166	2706	3209	37	68.6	5_1	5
441	9.2	166	2705	3209	37	68.6	5_1	5
443	9.3	166	2604	3106	36	66	5_1	5
445	9.3	167	2758	2812	36	67.8	5_1	5
446	9.3	167	2714	2732	36	68	5_1	5
448	9.3	160	2799	2746	37	69.6	5_1	5
449	9.4	160	2808	2760	37	69.7	5_1	5
451	9.4	161	2751	2652	36	69.3	5_1	5
452	9.4	161	2753	2647	36	69.3	5_1	5
454	9.4	161	2741	2848	38	71.4	5_1	5
455	9.5	160	2743	2844	38	71.4	5_1	5
457	9.5	167	2852	2929	38	73.9	5_1	5
458	9.5	168	2805	2916	39	74.9	5_1	5
460	9.5	167	2770	2927	40	76.3	5_1	5
461	9.6	161	2739	3014	40	76.8	5_1	5
463	9.6	161	2808	2887	41	79.2	5_1	5
465	9.6	161	2808	2893	41	79.2	5_1	5
466	9.6	162	2847	2928	40	77.9	5_1	5
468	9.7	163	2846	2928	40	77.9	5_1	5
469	9.7	163	2881	2944	40	77.9	5_1	5
471	9.7	171	2844	2883	40	77.1	5_1	5
473	9.8	171	2770	2667	39	72.6	5_1	5
474	9.8	172	2806	2648	39	73	5_1	5
476	9.8	172	2962	2925	40	78.9	5_1	5
477	9.8	172	2830	2833	40	78.5	5_1	5
479	9.8	172	2823	2827	40	78	5_1	5
481	9.9	172	2720	2609	39	73.1	5_1	5
482	9.9	172	2853	2751	39	76.2	5_1	5
484	9.9	172	3027	3144	42	82.1	5_1	5
485	10	172	3072	3249	43	83.6	5_1	5
486	10	172	2992	3175	42	82.2	5_1	5
488	10	172	3013	3199	43	82	5_1	5
489	10	172	2925	3107	43	80	5_1	5
491	10	172	3028	3292	41	83.8	5_1	5
492	10.1	173	2954	3135	41	82.8	5_1	5
494	10.1	173	2884	3003	41	80.2	5_1	5
497	10.2	174	2724	3396	41	79.9	5_1	5
498	10.2	174	2754	3487	40	80.4	5_1	5
500	10.2	174	2754	3486	40	80.4	5_1	5
502	10.2	174	2727	3441	40	78.2	5_1	5
503	10.3	175	2741	3706	39	77.9	5_1	5
510	10.4	175	2759	3769	38	78.3	5_1	5
512	10.4	176	2728	3820	38	79.2	5_1	5
514	10.4	176	2701	3306	38	75.4	5_1	5
515	10.5	176	2683	3346	39	77	5_1	5
517	10.5	176	2982	3585	40	81.9	5_1	5
518	10.5	177	3169	3843	42	90.4	5_1	5
519	10.5	177	3230	3586	45	95.1	5_1	5
520	10.5	178	3263	3538	46	95.6	5_1	5
522	10.6	178	3347	3573	47	98.2	5_1	5
523	10.6	178	3347	3574	47	98.2	5_1	5
524	10.6	178	3238	3530	48	100.4	5_1	5
525	10.6	178	3142	3446	48	98.4	5_1	5
526	10.6	178	3079	3399	48	97	5_1	5
528	10.7	178	3028	3354	47	95.2	5_1	5
529	10.7	178	3037	3356	48	95.7	5_1	5
530	10.7	178	3098	3406	48	96.9	5_1	5
532	10.7	179	3138	3468	47	98	5_1	5
533	10.8	179	3065	3403	46	96.1	5_1	5
535	10.8	180	3057	3434	45	96.1	5_1	5
536	10.8	180	3035	3463	44	95.7	5_1	5
537	10.8	180	3076	3524	44	97.5	5_1	5
539	10.9	180	3142	3597	44	98.9	5_1	5
540	10.9	180	3074	3520	42	95.6	5_1	5
541	10.9	180	3124	3557	44	96.8	5_1	5
542	10.9	180	3124	3574	46	99.6	5_1	5
544	10.9	180	3080	3503	46	98.7	5_1	5
545	11	181	3127	3491	46	99.6	5_1	5
[truncated: 573,088 more rows]
