# Supplementary material for: On the development of diagnostic support algorithms based on CPET biosignals data via machine learning and wavelets
Source: PeerJ Comput Sci. 2025 Jan 30;11:e2474. doi: 10.7717/peerj-cs.2474 (PMC11888874; doi:10.7717/peerj-cs.2474)
Supplement: Supplemental Information 1 — The original database for Healthy (H) volunteers contains 992 samples which we have made available as csv files in the COMPLETE_DATASET_HEALTHY folder. 45 samples were selected according to the criteria set out in our paper. The file Chosen.xlsx indicates which samples were selected from the original database. [file peerj-cs-11-2474-s001.zip › DATASET/README.txt]

-CPET data for Metabolic Syndrome (MS) and Heart Failure (HF) were obtained from a public database Github (https://github.com/suchethassharma/CPET). 
The DOI of the reference paper is: https://doi.org/10.1186/s13040-022-00299-6

-CPET data for Healthy (H) volunteers was obtained from the public database Physionet (https://physionet.org/content/treadmill-exercise-cardioresp/1.0.1/).
The DOI of the reference paper is: https://doi.org/10.13026/94yv-6145

-The original database for Healthy (H) volunteers contains 992 samples which we have made available as csv files in the COMPLETE_DATASET_HEALTHY folder. 45 samples were selected according to the criteria set out in our paper. The file Chosen.xlsx indicates which samples were selected from the original database. 
