# Supplementary material for: On the development of diagnostic support algorithms based on CPET biosignals data via machine learning and wavelets
Source: PeerJ Comput Sci. 2025 Jan 30;11:e2474. doi: 10.7717/peerj-cs.2474 (PMC11888874; doi:10.7717/peerj-cs.2474)
Supplement: Supplemental Information 2 — The code and auxiliary files to run the SVM algorithm with simple mean and variance features. [file peerj-cs-11-2474-s002.zip]

Archive with 4 entries (4 files):
- SVM_X/plotConfMat.m
- SVM_X/SVM_X.m
- SVM_X/X1.mat
- SVM_X/Y.mat
