# Supplementary material for: On the development of diagnostic support algorithms based on CPET biosignals data via machine learning and wavelets
Source: PeerJ Comput Sci. 2025 Jan 30;11:e2474. doi: 10.7717/peerj-cs.2474 (PMC11888874; doi:10.7717/peerj-cs.2474)
Supplement: Supplemental Information 2 — The code and auxiliary files to run the SVM algorithm with simple mean and variance features. [file peerj-cs-11-2474-s002.zip › SVM_X/SVM_X.m]

%SVM BINARY CLASSIFICATION MODELS
%
%Code created to implement the models of paper submitted to PEER J entitled:
%"On the development of diagnostic support algorithms based on CPET 
%biosignals data via machine learning and wavelets"
%
%Models: SVM-LIN-X, SVM-POL-X, SVM-RBF-X
%
%Original database: https://github.com/suchethassharma/CPET
%
%Models created by: Rafael F. Pinheiro
%
%Date: dez-2023
%
%Funding: 2ARTS PROJECT (PTDC/EMD-EMD/6588/2020) - ciTechCare
%
%LABELS: Y->BINARY CLASS (0=HF; 1=MET). Supplied in matrix as ".mat" file.
%FEATURES: X1-> mean, variance of the three periods (rest, test, recovery). 
%Due to the simplicity of the calculations, it was not necessary to 
%implement code in Matlab to extract the features of this case, which were 
%obtained using Microsoft Excel. Supplied in matrix as ".mat" file.
%
%MATLAB VERSION: R2020a
%%%%%%%%%%%%%%%%%%%%%%%%%%%%%%%%%%%%%%%%%%%%%%%%%%%%%%%%%%%%%%%%%%%%%%%%%%


%%%%%%%%%%%%%%%%%%%%%%%%%%%%%%%%%%%%%%%%%%%%%%%%%%%%%%%%%%%%%%%%%%%%%%%%%%%
%(SVM-LIN-X)
%%%%%%%%%%%%%%%%%%%%%%%%%%%%%%%%%%%%%%%%%%%%%%%%%%%%%%%%%%%%%%%%%%%%%%%%%%%    
 
close all
clear all

%READ
load ('INSERT_FILE_PATH_HERE\X1')
load ('INSERT_FILE_PATH_HERE\Y')

%CREATE SVM
SVMModel = fitcsvm(X1,Y,'Standardize',true,'KernelFunction',...
    'linear','KernelScale','auto'); %kernel linear

%CROSS VALIDATION
xval = crossval(SVMModel,'Kfold',5);
[validationPredictions, validationScores] = kfoldPredict(xval);

%CONFUSION MATRIX (2x2)
 C = confusionmat(Y,validationPredictions);
  plotConfMat(C, {'HF', 'MET'});

%EVALUATION METRICS
  % Extract TP, TN, FP, FN from the confusion matrix
TP = C(1, 1);
TN = C(2, 2);
FN = C(1, 2);
FP = C(2, 1); 
      % Calculate metrics
accuracy = (TP + TN) / (TP + TN + FP + FN);
precision = TP / (TP + FP);
recall = TP / (TP + FN);
f1Score = 2 * (precision * recall) / (precision + recall);

METRICS=[accuracy;precision;recall;f1Score] 

%END (SVM-LIN-X)
%%%%%%%%%%%%%%%%%%%%%%%%%%%%%%%%%%%%%%%%%%%%%%%%%%%%%%%%%%%%%%%%%%%%%%%%%%


%%%%%%%%%%%%%%%%%%%%%%%%%%%%%%%%%%%%%%%%%%%%%%%%%%%%%%%%%%%%%%%%%%%%%%%%%%%
%(SVM-POL-X)
%%%%%%%%%%%%%%%%%%%%%%%%%%%%%%%%%%%%%%%%%%%%%%%%%%%%%%%%%%%%%%%%%%%%%%%%%%%  

close all
clear all

%READ
load ('INSERT_FILE_PATH_HERE\X1')
load ('INSERT_FILE_PATH_HERE\Y')

%CREATE SVM
SVMModel_POL = fitcsvm(X1,Y,'Standardize',true,'KernelFunction',...
    'polynomial','KernelScale','auto'); %kernel polynomial

%CROSS VALIDATION
xval = crossval(SVMModel_POL,'Kfold',5);
[validationPredictions, validationScores] = kfoldPredict(xval);

%CONFUSION MATRIX (2x2)
  C = confusionmat(Y,validationPredictions);
 plotConfMat(C, {'HF', 'MET'});

%EVALUATION METRICS
 % Extract TP, TN, FP, FN from the confusion matrix
TP = C(1, 1);
TN = C(2, 2);
FN = C(1, 2);
FP = C(2, 1); 
      % Calculate metrics
accuracy = (TP + TN) / (TP + TN + FP + FN);
precision = TP / (TP + FP);
recall = TP / (TP + FN);
f1Score = 2 * (precision * recall) / (precision + recall);

METRICS=[accuracy;precision;recall;f1Score] 

%END (SVM-POL-X)
%%%%%%%%%%%%%%%%%%%%%%%%%%%%%%%%%%%%%%%%%%%%%%%%%%%%%%%%%%%%%%%%%%%%%%%%%%


%%%%%%%%%%%%%%%%%%%%%%%%%%%%%%%%%%%%%%%%%%%%%%%%%%%%%%%%%%%%%%%%%%%%%%%%%%%
%(SVM-RBF-X)
%%%%%%%%%%%%%%%%%%%%%%%%%%%%%%%%%%%%%%%%%%%%%%%%%%%%%%%%%%%%%%%%%%%%%%%%%%%

close all
clear all

%READ
load ('INSERT_FILE_PATH_HERE\X1')
load ('INSERT_FILE_PATH_HERE\Y')

%CREATE SVM
SVMModel_RBF = fitcsvm(X1,Y,'Standardize',true,'KernelFunction','RBF',...
    'KernelScale','auto'); %kernel RBF

%CROSS VALIDATION
xval = crossval(SVMModel_RBF,'Kfold',5);
[validationPredictions, validationScores] = kfoldPredict(xval);

%CONFUSION MATRIX (2x2)
C = confusionmat(Y,validationPredictions);
plotConfMat(C, {'HF', 'MET'});

%EVALUATION METRICS
% Extract TP, TN, FP, FN from the confusion matrix
TP = C(1, 1);
TN = C(2, 2);
FN = C(1, 2);
FP = C(2, 1); 
      % Calculate metrics
accuracy = (TP + TN) / (TP + TN + FP + FN);
precision = TP / (TP + FP);
recall = TP / (TP + FN);
f1Score = 2 * (precision * recall) / (precision + recall);

METRICS=[accuracy;precision;recall;f1Score]

%END (SVM-RBF-X)
%%%%%%%%%%%%%%%%%%%%%%%%%%%%%%%%%%%%%%%%%%%%%%%%%%%%%%%%%%%%%%%%%%%%%%%%%%
