# Supplementary material for: On the development of diagnostic support algorithms based on CPET biosignals data via machine learning and wavelets
Source: PeerJ Comput Sci. 2025 Jan 30;11:e2474. doi: 10.7717/peerj-cs.2474 (PMC11888874; doi:10.7717/peerj-cs.2474)
Supplement: Supplemental Information 3 — The code and auxiliary files to run the SVM binary classification algorithms with features from the 3- and 5-level wavelet transforms. [file peerj-cs-11-2474-s003.zip]

Archive with 26 entries (24 files):
- SVM_BIN_WAVELETS/SVM_BW3/
- SVM_BIN_WAVELETS/SVM_BW3/HR.mat
- SVM_BIN_WAVELETS/SVM_BW3/METS.mat
- SVM_BIN_WAVELETS/SVM_BW3/n.mat
- SVM_BIN_WAVELETS/SVM_BW3/plotConfMat.m
- SVM_BIN_WAVELETS/SVM_BW3/RER.mat
- SVM_BIN_WAVELETS/SVM_BW3/SVM_BW3.m
- SVM_BIN_WAVELETS/SVM_BW3/VCO.mat
- SVM_BIN_WAVELETS/SVM_BW3/VE.mat
- SVM_BIN_WAVELETS/SVM_BW3/VO.mat
- SVM_BIN_WAVELETS/SVM_BW3/VTEX.mat
- SVM_BIN_WAVELETS/SVM_BW3/VTIN.mat
- SVM_BIN_WAVELETS/SVM_BW3/Y.mat
- SVM_BIN_WAVELETS/SVM_BW5/
- SVM_BIN_WAVELETS/SVM_BW5/HR.mat
- SVM_BIN_WAVELETS/SVM_BW5/METS.mat
- SVM_BIN_WAVELETS/SVM_BW5/n.mat
- SVM_BIN_WAVELETS/SVM_BW5/plotConfMat.m
- SVM_BIN_WAVELETS/SVM_BW5/RER.mat
- SVM_BIN_WAVELETS/SVM_BW5/SVM_BW5.m
- SVM_BIN_WAVELETS/SVM_BW5/VCO.mat
- SVM_BIN_WAVELETS/SVM_BW5/VE.mat
- SVM_BIN_WAVELETS/SVM_BW5/VO.mat
- SVM_BIN_WAVELETS/SVM_BW5/VTEX.mat
- SVM_BIN_WAVELETS/SVM_BW5/VTIN.mat
- SVM_BIN_WAVELETS/SVM_BW5/Y.mat
