# Supplementary material for: On the development of diagnostic support algorithms based on CPET biosignals data via machine learning and wavelets
Source: PeerJ Comput Sci. 2025 Jan 30;11:e2474. doi: 10.7717/peerj-cs.2474 (PMC11888874; doi:10.7717/peerj-cs.2474)
Supplement: Supplemental Information 3 — The code and auxiliary files to run the SVM binary classification algorithms with features from the 3- and 5-level wavelet transforms. [file peerj-cs-11-2474-s003.zip › SVM_BIN_WAVELETS/SVM_BW3/SVM_BW3.m]

%SVM BINARY CLASSIFICATION MODELS WITH 3-LEVELS WAVELETS
%
%Code created to implement the models of paper submitted to PEER J entitled:
%"On the development of diagnostic support algorithms based on CPET 
%biosignals data via machine learning and wavelets"
%
%Models: SVM-LIN-BW3, SVM-POL-BW3, SVM-RBF-BW3
%
%Original database: https://github.com/suchethassharma/CPET
%
%Models created by: Rafael F. Pinheiro
%
%Date: dez-2023
%
%Funding: 2ARTS PROJECT (PTDC/EMD-EMD/6588/2020) - ciTechCare
%
%LABELS: Y->BINARY CLASS (0=HF; 1=MET). Supplied in matrix as ".mat" file.
%FEATURES:  The features are extracted by reading the variables METS, HR, 
%VO, VCO, RER, VE, VTEX, VTIN, supplied in matrices as ".mat" files. 
%After running the code, the matrix W containing the features is created.
%
%MATLAB VERSION: R2020a
%%%%%%%%%%%%%%%%%%%%%%%%%%%%%%%%%%%%%%%%%%%%%%%%%%%%%%%%%%%%%%%%%%%%%%%%%%


close all
clear all

%READ
%label
load ('INSERT_FILE_PATH_HERE\Y')
%variables
load ('INSERT_FILE_PATH_HERE\METS')
load ('INSERT_FILE_PATH_HERE\HR')
load ('INSERT_FILE_PATH_HERE\VO')
load ('INSERT_FILE_PATH_HERE\VCO')
load ('INSERT_FILE_PATH_HERE\RER')
load ('INSERT_FILE_PATH_HERE\VE')
load ('INSERT_FILE_PATH_HERE\VTEX')
load ('INSERT_FILE_PATH_HERE\VTIN')
%size of variables
load ('INSERT_FILE_PATH_HERE\n')

%CREATE FEATURE BW3
    
    for i=1:30
      
        for j=1:n(i,1)
            M(j)=METS(j,i); 
        end
        
        for j=1:n(i,2)
            H(j)=HR(j,i); 
        end
        
        for j=1:n(i,3)
            V(j)=VO(j,i); 
        end
        
        for j=1:n(i,4)
            VC(j)=VCO(j,i); 
        end
        
        for j=1:n(i,5)
            RE(j)=RER(j,i); 
        end
        
        for j=1:n(i,6)
            E(j)=VE(j,i); 
        end
        
        for j=1:n(i,7)
            VX(j)=VTEX(j,i); 
        end
        
        for j=1:n(i,8)
            VN(j)=VTIN(j,i); 
        end
                
    %calculation of the wavelet coefficients of METS
    [cM,lM] = wavedec(M,3,'db2');
    approxM = appcoef(cM,lM,'db2');
    [cdM1,cdM2,cdM3] = detcoef(cM,lM,[1 2 3]);
    
    MapproxM=mean(approxM);
    McdM1=mean(cdM1);
    McdM2=mean(cdM2);
    McdM3=mean(cdM3);
    vapproxM=(std(approxM))^2;
    vM1=(std(cdM1))^2;
    vM2=(std(cdM2))^2;
    vM3=(std(cdM3))^2;    
    
    %calculation of the wavelet coefficients of HR
    [cH,lH] = wavedec(H,3,'db2');
    approxH = appcoef(cH,lH,'db2');
    [cdH1,cdH2,cdH3] = detcoef(cH,lH,[1 2 3]);
   
    MapproxH=mean(approxH);  
    McdH1=mean(cdH1);
    McdH2=mean(cdH2);
    McdH3=mean(cdH3);
    vapproxH=(std(approxH))^2;
    vH1=(std(cdH1))^2;
    vH2=(std(cdH2))^2;
    vH3=(std(cdH3))^2;
    
    %calculation of the wavelet coefficients of VO
    [cV,lV] = wavedec(V,3,'db2');
    approxV = appcoef(cV,lV,'db2');
    [cdV1,cdV2,cdV3] = detcoef(cV,lV,[1 2 3]);
   
    MapproxV=mean(approxV);  
    McdV1=mean(cdV1);
    McdV2=mean(cdV2);
    McdV3=mean(cdV3);
    vapproxV=(std(approxV))^2;
    vV1=(std(cdV1))^2;
    vV2=(std(cdV2))^2;
    vV3=(std(cdV3))^2;
    
    
    %calculation of the wavelet coefficients of VCO2
    [cVC,lVC] = wavedec(VC,3,'db2');
    approxVC = appcoef(cVC,lVC,'db2');
    [cdVC1,cdVC2,cdVC3] = detcoef(cVC,lVC,[1 2 3]);
   
    MapproxVC=mean(approxVC);  
    McdVC1=mean(cdVC1);
    McdVC2=mean(cdVC2);
    McdVC3=mean(cdVC3);
    vapproxVC=(std(approxVC))^2;
    vVC1=(std(cdVC1))^2;
    vVC2=(std(cdVC2))^2;
    vVC3=(std(cdVC3))^2;
    
    %calculation of the wavelet coefficients of RER
    [cRE,lRE] = wavedec(RE,3,'db2');
    approxRE = appcoef(cRE,lRE,'db2');
    [cdRE1,cdRE2,cdRE3] = detcoef(cRE,lRE,[1 2 3]);
   
    MapproxRE=mean(approxRE);  
    McdRE1=mean(cdRE1);
    McdRE2=mean(cdRE2);
    McdRE3=mean(cdRE3);
    vapproxRE=(std(approxRE))^2;
    vRE1=(std(cdRE1))^2;
    vRE2=(std(cdRE2))^2;
    vRE3=(std(cdRE3))^2;
    
    %calculation of the wavelet coefficients of VE
    [cE,lE] = wavedec(E,3,'db2');
    approxE = appcoef(cE,lE,'db2');
    [cdE1,cdE2,cdE3] = detcoef(cE,lE,[1 2 3]);
    
    MapproxE=mean(approxE);
    McdE1=mean(cdE1);
    McdE2=mean(cdE2);
    McdE3=mean(cdE3);
    vapproxE=(std(approxE))^2;
    vE1=(std(cdE1))^2;
    vE2=(std(cdE2))^2;
    vE3=(std(cdE3))^2;
    
    %calculation of the wavelet coefficients of VTEX
    [cVX,lVX] = wavedec(VX,3,'db2');
    approxVX = appcoef(cVX,lVX,'db2');
    [cdVX1,cdVX2,cdVX3] = detcoef(cVX,lVX,[1 2 3]);
    
    MapproxVX=mean(approxVX);
    McdVX1=mean(cdVX1);
    McdVX2=mean(cdVX2);
    McdVX3=mean(cdVX3);
    vapproxVX=(std(approxVX))^2;
    vVX1=(std(cdVX1))^2;
    vVX2=(std(cdVX2))^2;
    vVX3=(std(cdVX3))^2;
    
    %calculation of the wavelet coefficients of VTIN
    [cVN,lVN] = wavedec(VN,3,'db2');
    approxVN = appcoef(cVN,lVN,'db2');
    [cdVN1,cdVN2,cdVN3] = detcoef(cVN,lVN,[1 2 3]);
    
    MapproxVN=mean(approxVN);
    McdVN1=mean(cdVN1);
    McdVN2=mean(cdVN2);
    McdVN3=mean(cdVN3);
    vapproxVN=(std(approxVN))^2;
    vVN1=(std(cdVN1))^2;
    vVN2=(std(cdVN2))^2;
    vVN3=(std(cdVN3))^2;
    
    %assembles the BW3 matrix
    W(i,:)=[McdM1 McdM2 McdM3 MapproxM vM1 vM2 vM3 vapproxM ...
        McdH1 McdH2 McdH3 MapproxH vH1 vH2 vH3 vapproxH ...
        McdV1 McdV2 McdV3 MapproxV vV1 vV2 vV3 vapproxV ...
        McdVC1 McdVC2 McdVC3 MapproxVC vVC1 vVC2 vVC3 vapproxVC ...
        McdRE1 McdRE2 McdRE3 MapproxRE vRE1 vRE2 vRE3 vapproxRE ...
        McdE1 McdE2 McdE3 MapproxE vE1 vE2 vE3 vapproxE ...
        McdVX1 McdVX2 McdVX3 MapproxVX vVX1 vVX2 vVX3 vapproxVX ...
        McdVN1 McdVN2 McdVN3 MapproxVN vVN1 vVN2 vVN3 vapproxVN];
    end

%%%%%%%%%%%%%%%%%%%%%%%%%%%%%%%%%%%%%%%%%%%%%%%%%%%%%%%%%%%%%%%%%%%%%%%%%%%
%(SVM-LIN-BW3)
%%%%%%%%%%%%%%%%%%%%%%%%%%%%%%%%%%%%%%%%%%%%%%%%%%%%%%%%%%%%%%%%%%%%%%%%%%%    

%CREATE SVM 
SVMModel = fitcsvm(W,Y,'Standardize',true,'KernelFunction','linear',...
    'KernelScale','auto'); %kernel linear

%CROSS VALIDATION
xval = crossval(SVMModel,'Kfold',5);
[validationPredictions, validationScores] = kfoldPredict(xval);
  
%CONFUSION MATRIX (2x2)
  C = confusionmat(Y,validationPredictions);
  plotConfMat(C, {'Heart Failure', 'Metabolic Syndrome'});
 
 %EVALUATION METRICS
% Extract TP, TN, FP, FN from the confusion matrix
TP = C(1, 1);
TN = C(2, 2);
FN = C(1, 2);
FP = C(2, 1);    
      % Calculate metrics
accuracy = (TP + TN) / (TP + TN + FP + FN);
precision = TP / (TP + FP);
recall = TP / (TP + FN);
f1Score = 2 * (precision * recall) / (precision + recall);

METRICS=[accuracy;precision;recall;f1Score]

%END (SVM-LIN-BW3)
%%%%%%%%%%%%%%%%%%%%%%%%%%%%%%%%%%%%%%%%%%%%%%%%%%%%%%%%%%%%%%%%%%%%%%%%%%
  


%%%%%%%%%%%%%%%%%%%%%%%%%%%%%%%%%%%%%%%%%%%%%%%%%%%%%%%%%%%%%%%%%%%%%%%%%%%
%(SVM-POL-BW3)
%%%%%%%%%%%%%%%%%%%%%%%%%%%%%%%%%%%%%%%%%%%%%%%%%%%%%%%%%%%%%%%%%%%%%%%%%%%    

%CREATE SVM 
SVMModel_pol = fitcsvm(W,Y,'Standardize',true,'KernelFunction','polynomial',...
    'KernelScale','auto'); %kernel polynomial

%CROSS VALIDATION
xval = crossval(SVMModel_pol,'Kfold',5);
[validationPredictions, validationScores] = kfoldPredict(xval);
 
%CONFUSION MATRIX (2x2)
  C = confusionmat(Y,validationPredictions);
  plotConfMat(C, {'Heart Failure', 'Metabolic Syndrome'});
  
%EVALUATION METRICS
 % Extract TP, TN, FP, FN from the confusion matrix
TP = C(1, 1);
TN = C(2, 2);
FN = C(1, 2);
FP = C(2, 1);
      % Calculate metrics
accuracy = (TP + TN) / (TP + TN + FP + FN);
precision = TP / (TP + FP);
recall = TP / (TP + FN);
f1Score = 2 * (precision * recall) / (precision + recall);

METRICS=[accuracy;precision;recall;f1Score]

%END (SVM-POL-BW3)
%%%%%%%%%%%%%%%%%%%%%%%%%%%%%%%%%%%%%%%%%%%%%%%%%%%%%%%%%%%%%%%%%%%%%%%%%%


%%%%%%%%%%%%%%%%%%%%%%%%%%%%%%%%%%%%%%%%%%%%%%%%%%%%%%%%%%%%%%%%%%%%%%%%%%%
%(SVM-RBF-BW3)
%%%%%%%%%%%%%%%%%%%%%%%%%%%%%%%%%%%%%%%%%%%%%%%%%%%%%%%%%%%%%%%%%%%%%%%%%%%    

%CREATE SVM 
SVMModel_RBF = fitcsvm(W,Y,'Standardize',true,'KernelFunction','RBF',...
    'KernelScale','auto'); %kernel RBF

%CROSS VALIDATION
xval = crossval(SVMModel_RBF,'Kfold',5);
[validationPredictions, validationScores] = kfoldPredict(xval);

%CONFUSION MATRIX (2x2)
  C = confusionmat(Y,validationPredictions);
  plotConfMat(C, {'Heart Failure', 'Metabolic Syndrome'});

%EVALUATION METRICS
% Extract TP, TN, FP, FN from the confusion matrix
TP = C(1, 1);
TN = C(2, 2);
FN = C(1, 2);
FP = C(2, 1); 
      % Calculate metrics
accuracy = (TP + TN) / (TP + TN + FP + FN);
precision = TP / (TP + FP);
recall = TP / (TP + FN);
f1Score = 2 * (precision * recall) / (precision + recall);

METRICS=[accuracy;precision;recall;f1Score]

%END (SVM-RBF-BW3)
%%%%%%%%%%%%%%%%%%%%%%%%%%%%%%%%%%%%%%%%%%%%%%%%%%%%%%%%%%%%%%%%%%%%%%%%%%
