# Supplementary material for: On the development of diagnostic support algorithms based on CPET biosignals data via machine learning and wavelets
Source: PeerJ Comput Sci. 2025 Jan 30;11:e2474. doi: 10.7717/peerj-cs.2474 (PMC11888874; doi:10.7717/peerj-cs.2474)
Supplement: Supplemental Information 3 — The code and auxiliary files to run the SVM binary classification algorithms with features from the 3- and 5-level wavelet transforms. [file peerj-cs-11-2474-s003.zip › SVM_BIN_WAVELETS/SVM_BW5/SVM_BW5.m]

%SVM BINARY CLASSIFICATION MODELS WITH 5-LEVELS WAVELETS
%
%Code created to implement the models of paper submitted to PEER J entitled:
%"On the development of diagnostic support algorithms based on CPET 
%biosignals data via machine learning and wavelets"
%
%Models: SVM-LIN-BW5, SVM-POL-BW5, SVM-RBF-BW5
%
%Original database: https://github.com/suchethassharma/CPET
%
%Models created by: Rafael F. Pinheiro
%
%Date: Apr-2024
%
%Funding: 2ARTS PROJECT (PTDC/EMD-EMD/6588/2020) - ciTechCare
%
%LABELS: Y->BINARY CLASS (0=HF; 1=MET). Supplied in matrix as ".mat" file.
%FEATURES:  The features are extracted by reading the variables METS, HR, 
%VO, VCO, RER, VE, VTEX, VTIN, supplied in matrices as ".mat" files. 
%After running the code, the matrix W containing the features is created.
%
%MATLAB VERSION: R2020a
%%%%%%%%%%%%%%%%%%%%%%%%%%%%%%%%%%%%%%%%%%%%%%%%%%%%%%%%%%%%%%%%%%%%%%%%%%


close all
clear all

%READ
%label
load ('INSERT_FILE_PATH_HERE\Y')
%variables
load ('INSERT_FILE_PATH_HERE\METS')
load ('INSERT_FILE_PATH_HERE\HR')
load ('INSERT_FILE_PATH_HERE\VO')
load ('INSERT_FILE_PATH_HERE\VCO')
load ('INSERT_FILE_PATH_HERE\RER')
load ('INSERT_FILE_PATH_HERE\VE')
load ('INSERT_FILE_PATH_HERE\VTEX')
load ('INSERT_FILE_PATH_HERE\VTIN')
%size of variables
load ('INSERT_FILE_PATH_HERE\n')

%CREATE FEATURE BW5
    
    for i=1:30
      
        for j=1:n(i,1)
            M(j)=METS(j,i); 
        end
        
        for j=1:n(i,2)
            H(j)=HR(j,i); 
        end
        
        for j=1:n(i,3)
            V(j)=VO(j,i); 
        end
        
        for j=1:n(i,4)
            VC(j)=VCO(j,i); 
        end
        
        for j=1:n(i,5)
            RE(j)=RER(j,i); 
        end
        
        for j=1:n(i,6)
            E(j)=VE(j,i); 
        end
        
        for j=1:n(i,7)
            VX(j)=VTEX(j,i); 
        end
        
        for j=1:n(i,8)
            VN(j)=VTIN(j,i); 
        end
                
    %calculation of the wavelet coefficients of METS
    [cM,lM] = wavedec(M,5,'db2');
    approxM = appcoef(cM,lM,'db2');
    [cdM1,cdM2,cdM3,cdM4,cdM5] = detcoef(cM,lM,[1 2 3 4 5]);
    
    MapproxM=mean(approxM);
    McdM1=mean(cdM1);
    McdM2=mean(cdM2);
    McdM3=mean(cdM3);
    McdM4=mean(cdM4);
    McdM5=mean(cdM5);
    vapproxM=(std(approxM))^2;
    vM1=(std(cdM1))^2;
    vM2=(std(cdM2))^2;
    vM3=(std(cdM3))^2;    
    vM4=(std(cdM4))^2;
    vM5=(std(cdM5))^2;
    
    
    %calculation of the wavelet coefficients of HR
    [cH,lH] = wavedec(H,5,'db2');
    approxH = appcoef(cH,lH,'db2');
    [cdH1,cdH2,cdH3,cdH4,cdH5] = detcoef(cH,lH,[1 2 3 4 5]);
   
    MapproxH=mean(approxH);  
    McdH1=mean(cdH1);
    McdH2=mean(cdH2);
    McdH3=mean(cdH3);
    McdH4=mean(cdH4);
    McdH5=mean(cdH5);
    vapproxH=(std(approxH))^2;
    vH1=(std(cdH1))^2;
    vH2=(std(cdH2))^2;
    vH3=(std(cdH3))^2;
    vH4=(std(cdH4))^2;
    vH5=(std(cdH5))^2;
    
    %calculation of the wavelet coefficients of VO
    [cV,lV] = wavedec(V,5,'db2');
    approxV = appcoef(cV,lV,'db2');
    [cdV1,cdV2,cdV3,cdV4,cdV5] = detcoef(cV,lV,[1 2 3 4 5]);
   
    MapproxV=mean(approxV);  
    McdV1=mean(cdV1);
    McdV2=mean(cdV2);
    McdV3=mean(cdV3);
    McdV4=mean(cdV4);
    McdV5=mean(cdV5);
    vapproxV=(std(approxV))^2;
    vV1=(std(cdV1))^2;
    vV2=(std(cdV2))^2;
    vV3=(std(cdV3))^2;
    vV4=(std(cdV4))^2;
    vV5=(std(cdV5))^2;
    
    
    %calculation of the wavelet coefficients of VCO2
    [cVC,lVC] = wavedec(VC,5,'db2');
    approxVC = appcoef(cVC,lVC,'db2');
    [cdVC1,cdVC2,cdVC3,cdVC4,cdVC5] = detcoef(cVC,lVC,[1 2 3 4 5]);
   
    MapproxVC=mean(approxVC);  
    McdVC1=mean(cdVC1);
    McdVC2=mean(cdVC2);
    McdVC3=mean(cdVC3);
    McdVC4=mean(cdVC4);
    McdVC5=mean(cdVC5);
    vapproxVC=(std(approxVC))^2;
    vVC1=(std(cdVC1))^2;
    vVC2=(std(cdVC2))^2;
    vVC3=(std(cdVC3))^2;
    vVC4=(std(cdVC4))^2;
    vVC5=(std(cdVC5))^2;
    
    %calculation of the wavelet coefficients of RER
    [cRE,lRE] = wavedec(RE,5,'db2');
    approxRE = appcoef(cRE,lRE,'db2');
    [cdRE1,cdRE2,cdRE3,cdRE4,cdRE5] = detcoef(cRE,lRE,[1 2 3 4 5]);
   
    MapproxRE=mean(approxRE);  
    McdRE1=mean(cdRE1);
    McdRE2=mean(cdRE2);
    McdRE3=mean(cdRE3);
    McdRE4=mean(cdRE4);
    McdRE5=mean(cdRE5);
    vapproxRE=(std(approxRE))^2;
    vRE1=(std(cdRE1))^2;
    vRE2=(std(cdRE2))^2;
    vRE3=(std(cdRE3))^2;
    vRE4=(std(cdRE4))^2;
    vRE5=(std(cdRE5))^2;
    
    %calculation of the wavelet coefficients of VE
    [cE,lE] = wavedec(E,5,'db2');
    approxE = appcoef(cE,lE,'db2');
    [cdE1,cdE2,cdE3,cdE4,cdE5] = detcoef(cE,lE,[1 2 3 4 5]);
    
    MapproxE=mean(approxE);
    McdE1=mean(cdE1);
    McdE2=mean(cdE2);
    McdE3=mean(cdE3);
    McdE4=mean(cdE4);
    McdE5=mean(cdE5);
    vapproxE=(std(approxE))^2;
    vE1=(std(cdE1))^2;
    vE2=(std(cdE2))^2;
    vE3=(std(cdE3))^2;
    vE4=(std(cdE4))^2;
    vE5=(std(cdE5))^2;
    
    %calculation of the wavelet coefficients of VTEX
    [cVX,lVX] = wavedec(VX,5,'db2');
    approxVX = appcoef(cVX,lVX,'db2');
    [cdVX1,cdVX2,cdVX3,cdVX4,cdVX5] = detcoef(cVX,lVX,[1 2 3 4 5]);
    
    MapproxVX=mean(approxVX);
    McdVX1=mean(cdVX1);
    McdVX2=mean(cdVX2);
    McdVX3=mean(cdVX3);
    McdVX4=mean(cdVX4);
    McdVX5=mean(cdVX5);
    vapproxVX=(std(approxVX))^2;
    vVX1=(std(cdVX1))^2;
    vVX2=(std(cdVX2))^2;
    vVX3=(std(cdVX3))^2;
    vVX4=(std(cdVX4))^2;
    vVX5=(std(cdVX5))^2;
    
    %calculation of the wavelet coefficients of VTIN
    [cVN,lVN] = wavedec(VN,5,'db2');
    approxVN = appcoef(cVN,lVN,'db2');
    [cdVN1,cdVN2,cdVN3,cdVN4,cdVN5] = detcoef(cVN,lVN,[1 2 3 4 5]);
    
    MapproxVN=mean(approxVN);
    McdVN1=mean(cdVN1);
    McdVN2=mean(cdVN2);
    McdVN3=mean(cdVN3);
    McdVN4=mean(cdVN4);
    McdVN5=mean(cdVN5);
    vapproxVN=(std(approxVN))^2;
    vVN1=(std(cdVN1))^2;
    vVN2=(std(cdVN2))^2;
    vVN3=(std(cdVN3))^2;
    vVN4=(std(cdVN4))^2;
    vVN5=(std(cdVN5))^2;
          
    %assembles the BW5 matrix
    W(i,:)=[McdM1 McdM2 McdM3 McdM4 McdM5 MapproxM vM1 vM2 vM3 vM4 vM5 vapproxM ...
            McdH1 McdH2 McdH3 McdH4 McdH5 MapproxH vH1 vH2 vH3 vH4 vH5 vapproxH ...
            McdV1 McdV2 McdV3 McdV4 McdV5 MapproxV vV1 vV2 vV3 vV4 vV5 vapproxV ...
            McdVC1 McdVC2 McdVC3 McdVC4 McdVC5 MapproxVC vVC1 vVC2 vVC3 vVC4 vVC5 vapproxVC ...
            McdRE1 McdRE2 McdRE3 McdRE4 McdRE5 MapproxRE vRE1 vRE2 vRE3 vRE4 vRE5 vapproxRE ...
            McdE1 McdE2 McdE3 McdE4 McdE5 MapproxE vE1 vE2 vE3 vE4 vE5 vapproxE ...
            McdVX1 McdVX2 McdVX3 McdVX4 McdVX5 MapproxVX vVX1 vVX2 vVX3 vVX4 vVX5 vapproxVX ...
            McdVN1 McdVN2 McdVN3 McdVN4 McdVN5 MapproxVN vVN1 vVN2 vVN3 vVN4 vVN5 vapproxVN];
    end
    
    
%%%%%%%%%%%%%%%%%%%%%%%%%%%%%%%%%%%%%%%%%%%%%%%%%%%%%%%%%%%%%%%%%%%%%%%%%%%
%(SVM-LIN-BW5)
%%%%%%%%%%%%%%%%%%%%%%%%%%%%%%%%%%%%%%%%%%%%%%%%%%%%%%%%%%%%%%%%%%%%%%%%%%%    

%CREATE SVM 
SVMModel = fitcsvm(W,Y,'Standardize',true,'KernelFunction','linear',...
    'KernelScale','auto'); %kernel linear

%CROSS VALIDATION
xval = crossval(SVMModel,'Kfold',5);
[validationPredictions, validationScores] = kfoldPredict(xval);
  
%CONFUSION MATRIX (2x2)
  C = confusionmat(Y,validationPredictions);
  plotConfMat(C, {'Heart Failure', 'Metabolic Syndrome'});
 
 %EVALUATION METRICS
% Extract TP, TN, FP, FN from the confusion matrix
TP = C(1, 1);
TN = C(2, 2);
FN = C(1, 2);
FP = C(2, 1);    
      % Calculate metrics
accuracy = (TP + TN) / (TP + TN + FP + FN);
precision = TP / (TP + FP);
recall = TP / (TP + FN);
f1Score = 2 * (precision * recall) / (precision + recall);

METRICS=[accuracy;precision;recall;f1Score]

%END (SVM-LIN-BW5)
%%%%%%%%%%%%%%%%%%%%%%%%%%%%%%%%%%%%%%%%%%%%%%%%%%%%%%%%%%%%%%%%%%%%%%%%%%
  

%%%%%%%%%%%%%%%%%%%%%%%%%%%%%%%%%%%%%%%%%%%%%%%%%%%%%%%%%%%%%%%%%%%%%%%%%%%
%(SVM-POL-BW5)
%%%%%%%%%%%%%%%%%%%%%%%%%%%%%%%%%%%%%%%%%%%%%%%%%%%%%%%%%%%%%%%%%%%%%%%%%%%    

%CREATE SVM 
SVMModel_pol = fitcsvm(W,Y,'Standardize',true,'KernelFunction','polynomial',...
    'KernelScale','auto'); %kernel polynomial

%CROSS VALIDATION
xval = crossval(SVMModel_pol,'Kfold',5);
[validationPredictions, validationScores] = kfoldPredict(xval);
 
%CONFUSION MATRIX (2x2)
  C = confusionmat(Y,validationPredictions);
  plotConfMat(C, {'Heart Failure', 'Metabolic Syndrome'});
  
%EVALUATION METRICS
 % Extract TP, TN, FP, FN from the confusion matrix
TP = C(1, 1);
TN = C(2, 2);
FN = C(1, 2);
FP = C(2, 1);
      % Calculate metrics
accuracy = (TP + TN) / (TP + TN + FP + FN);
precision = TP / (TP + FP);
recall = TP / (TP + FN);
f1Score = 2 * (precision * recall) / (precision + recall);

METRICS=[accuracy;precision;recall;f1Score]

%END (SVM-POL-BW5)
%%%%%%%%%%%%%%%%%%%%%%%%%%%%%%%%%%%%%%%%%%%%%%%%%%%%%%%%%%%%%%%%%%%%%%%%%%


%%%%%%%%%%%%%%%%%%%%%%%%%%%%%%%%%%%%%%%%%%%%%%%%%%%%%%%%%%%%%%%%%%%%%%%%%%%
%(SVM-RBF-BW5)
%%%%%%%%%%%%%%%%%%%%%%%%%%%%%%%%%%%%%%%%%%%%%%%%%%%%%%%%%%%%%%%%%%%%%%%%%%%

%CREATE SVM 
SVMModel_RBF = fitcsvm(W,Y,'Standardize',true,'KernelFunction','RBF',...
    'KernelScale','auto'); %kernel RBF

%CROSS VALIDATION
xval = crossval(SVMModel_RBF,'Kfold',5);
[validationPredictions, validationScores] = kfoldPredict(xval);

%CONFUSION MATRIX (2x2)
  C = confusionmat(Y,validationPredictions);
  plotConfMat(C, {'Heart Failure', 'Metabolic Syndrome'});

%EVALUATION METRICS
% Extract TP, TN, FP, FN from the confusion matrix
TP = C(1, 1);
TN = C(2, 2);
FN = C(1, 2);
FP = C(2, 1); 
      % Calculate metrics
accuracy = (TP + TN) / (TP + TN + FP + FN);
precision = TP / (TP + FP);
recall = TP / (TP + FN);
f1Score = 2 * (precision * recall) / (precision + recall);

METRICS=[accuracy;precision;recall;f1Score]

%END (SVM-RBF-BW5)
%%%%%%%%%%%%%%%%%%%%%%%%%%%%%%%%%%%%%%%%%%%%%%%%%%%%%%%%%%%%%%%%%%%%%%%%%%
