# Supplementary material for: On the development of diagnostic support algorithms based on CPET biosignals data via machine learning and wavelets
Source: PeerJ Comput Sci. 2025 Jan 30;11:e2474. doi: 10.7717/peerj-cs.2474 (PMC11888874; doi:10.7717/peerj-cs.2474)
Supplement: Supplemental Information 4 — The code and auxiliary files to run the SVM algorithms for multi-class classification with features from the 3- and 5-level wavelet transforms. [file peerj-cs-11-2474-s004.zip]

Archive with 20 entries (18 files):
- SVM_MULTI_WAVELETS/SVM_MW3/
- SVM_MULTI_WAVELETS/SVM_MW3/HR.mat
- SVM_MULTI_WAVELETS/SVM_MW3/n.mat
- SVM_MULTI_WAVELETS/SVM_MW3/plotConfMat.m
- SVM_MULTI_WAVELETS/SVM_MW3/RR.mat
- SVM_MULTI_WAVELETS/SVM_MW3/SVM_MW3.m
- SVM_MULTI_WAVELETS/SVM_MW3/VCO.mat
- SVM_MULTI_WAVELETS/SVM_MW3/VE.mat
- SVM_MULTI_WAVELETS/SVM_MW3/VO.mat
- SVM_MULTI_WAVELETS/SVM_MW3/Y.mat
- SVM_MULTI_WAVELETS/SVM_MW5/
- SVM_MULTI_WAVELETS/SVM_MW5/HR.mat
- SVM_MULTI_WAVELETS/SVM_MW5/n.mat
- SVM_MULTI_WAVELETS/SVM_MW5/plotConfMat.m
- SVM_MULTI_WAVELETS/SVM_MW5/RR.mat
- SVM_MULTI_WAVELETS/SVM_MW5/SVM_MW5.m
- SVM_MULTI_WAVELETS/SVM_MW5/VCO.mat
- SVM_MULTI_WAVELETS/SVM_MW5/VE.mat
- SVM_MULTI_WAVELETS/SVM_MW5/VO.mat
- SVM_MULTI_WAVELETS/SVM_MW5/Y.mat
