# Supplementary material for: On the development of diagnostic support algorithms based on CPET biosignals data via machine learning and wavelets
Source: PeerJ Comput Sci. 2025 Jan 30;11:e2474. doi: 10.7717/peerj-cs.2474 (PMC11888874; doi:10.7717/peerj-cs.2474)
Supplement: Supplemental Information 4 — The code and auxiliary files to run the SVM algorithms for multi-class classification with features from the 3- and 5-level wavelet transforms. [file peerj-cs-11-2474-s004.zip › SVM_MULTI_WAVELETS/SVM_MW3/SVM_MW3.m]

%%%%%%%%%%%%%%%%%%%%%%%%%%%%%%%%%%%%%%%%%%%%%%%%%%%%%%%%%%%%%%%%%%%%%%%%%%%
%SVM MULTI-CLASS CLASSIFICATION MODELS WITH 3-LEVELS WAVELETS
%
%Code created to implement the models of paper submitted to PEER J entitled:
%"On the development of diagnostic support algorithms based on CPET 
%biosignals data via machine learning and wavelets"
%
%Models: SVM-LIN-MW3, SVM-POL-MW3, SVM-RBF-MW3
%
%Original database: https://github.com/suchethassharma/CPET
%                   https://physionet.org/content/treadmill-exercise-cardioresp/1.0.1/
%
%Models created by: Rafael F. Pinheiro
%
%Date: Apr-2024
%
%Funding: 2ARTS PROJECT (PTDC/EMD-EMD/6588/2020) - ciTechCare
%
%LABELS: y->MULTI-CLASS (HF; MS; HEALTHY). Supplied in matrix as ".mat" file.
%FEATURES:  The features are extracted by reading the variables HR, 
%VO, VCO, RR, supplied in matrices as ".mat" files. 
%After running the code, the matrix W containing the features is created.
%
%MATLAB VERSION: R2020a
%%%%%%%%%%%%%%%%%%%%%%%%%%%%%%%%%%%%%%%%%%%%%%%%%%%%%%%%%%%%%%%%%%%%%%%%%%%

close all
clear all

%READ
%label
load ('INSERT_FILE_PATH_HERE\Y')
%variables
load ('INSERT_FILE_PATH_HERE\HR')
load ('INSERT_FILE_PATH_HERE\VO')
load ('INSERT_FILE_PATH_HERE\VCO')
load ('INSERT_FILE_PATH_HERE\RR')
load ('INSERT_FILE_PATH_HERE\VE')
%size of variables
load ('INSERT_FILE_PATH_HERE\n')

%CREATE FEATURE MW3
    
    for i=1:45
      
        for j=1:n(i,1)
            H(j)=HR(j,i); 
        end
        
        for j=1:n(i,2)
            V(j)=VO(j,i); 
        end
        
        for j=1:n(i,3)
            VC(j)=VCO(j,i); 
        end
        
        
        for j=1:n(i,4)
            R(j)=RR(j,i); 
        end
        
        for j=1:n(i,5)
            E(j)=VE(j,i); 
        end
        
                  
    %calculation of the wavelet coefficients of HR
    [cH,lH] = wavedec(H,3,'db2');
    approxH = appcoef(cH,lH,'db2');
    [cdH1,cdH2,cdH3] = detcoef(cH,lH,[1 2 3]);
   
    MapproxH=mean(approxH);  
    McdH1=mean(cdH1);
    McdH2=mean(cdH2);
    McdH3=mean(cdH3);
    vapproxH=(std(approxH))^2;
    vH1=(std(cdH1))^2;
    vH2=(std(cdH2))^2;
    vH3=(std(cdH3))^2;
    
    %calculation of the wavelet coefficients of VO
    [cV,lV] = wavedec(V,3,'db2');
    approxV = appcoef(cV,lV,'db2');
    [cdV1,cdV2,cdV3] = detcoef(cV,lV,[1 2 3]);
   
    MapproxV=mean(approxV);  
    McdV1=mean(cdV1);
    McdV2=mean(cdV2);
    McdV3=mean(cdV3);
    vapproxV=(std(approxV))^2;
    vV1=(std(cdV1))^2;
    vV2=(std(cdV2))^2;
    vV3=(std(cdV3))^2;
    
    %calculation of the wavelet coefficients of VCO2
    [cVC,lVC] = wavedec(VC,3,'db2');
    approxVC = appcoef(cVC,lVC,'db2');
    [cdVC1,cdVC2,cdVC3] = detcoef(cVC,lVC,[1 2 3]);
   
    MapproxVC=mean(approxVC);  
    McdVC1=mean(cdVC1);
    McdVC2=mean(cdVC2);
    McdVC3=mean(cdVC3);
    vapproxVC=(std(approxVC))^2;
    vVC1=(std(cdVC1))^2;
    vVC2=(std(cdVC2))^2;
    vVC3=(std(cdVC3))^2;

    %calculation of the wavelet coefficients of RR
    [cR,lR] = wavedec(R,3,'db2');
    approxR = appcoef(cR,lR,'db2');
    [cdR1,cdR2,cdR3] = detcoef(cR,lR,[1 2 3]);
   
    MapproxR=mean(approxR);  
    McdR1=mean(cdR1);
    McdR2=mean(cdR2);
    McdR3=mean(cdR3);
    vapproxR=(std(approxR))^2;
    vR1=(std(cdR1))^2;
    vR2=(std(cdR2))^2;
    vR3=(std(cdR3))^2;

 
    %calculation of the wavelet coefficients of VE
    [cE,lE] = wavedec(E,3,'db2');
    approxE = appcoef(cE,lE,'db2');
    [cdE1,cdE2,cdE3] = detcoef(cE,lE,[1 2 3]);
    
    MapproxE=mean(approxE);
    McdE1=mean(cdE1);
    McdE2=mean(cdE2);
    McdE3=mean(cdE3);
    vapproxE=(std(approxE))^2;
    vE1=(std(cdE1))^2;
    vE2=(std(cdE2))^2;
    vE3=(std(cdE3))^2;
    
    
    %assembles the MW3 matrix
    W(i,:)=[McdH1 McdH2 McdH3 MapproxH vH1 vH2 vH3 vapproxH ...
        McdV1 McdV2 McdV3 MapproxV vV1 vV2 vV3 vapproxV ...
        McdVC1 McdVC2 McdVC3 MapproxVC vVC1 vVC2 vVC3 vapproxVC ...
        McdR1 McdR2 McdR3 MapproxR vR1 vR2 vR3 vapproxR ...
        McdE1 McdE2 McdE3 MapproxE vE1 vE2 vE3 vapproxE];
    end
    
    
%%%%%%%%%%%%%%%%%%%%%%%%%%%%%%%%%%%%%%%%%%%%%%%%%%%%%%%%%%%%%%%%%%%%%%%%%%%
%(SVM-LIN-MW3)
%%%%%%%%%%%%%%%%%%%%%%%%%%%%%%%%%%%%%%%%%%%%%%%%%%%%%%%%%%%%%%%%%%%%%%%%%%%    
%CREATE SVM
t = templateSVM('Standardize',true,'KernelFunction','linear'); %Kernel linear 
Mdl = fitcecoc(W,Y,'Learners',t);

%CROSS VALIDATION
CVMdl = crossval(Mdl,'Kfold',5);
[validationPredictions, validationScores] = kfoldPredict(CVMdl);

%CONFUSION MATRIX (3x3)
C = confusionmat(Y,validationPredictions);
plotConfMat(C,{'HF','MS','HEALTHY'});

%CONFUSION MATRIX (2x2) AND EVALUATION METRICS
tp_m = diag(C); %Here, first find the all true positive values using the diag function
%and then for each class find the TP, TN, FP, FN using the following code:
for i = 1:3
    TP = tp_m(i);
    FN = sum(C(:, i), 1) - TP;
    FP = sum(C(i, :), 2) - TP;
    TN = sum(C(:)) - TP - FP - FN;

    Accuracy = (TP+TN)./(TP+FP+TN+FN);

    TPR = TP./(TP + FN);%tp/actual positive  RECALL SENSITIVITY
    if isnan(TPR)
        TPR = 0;
    end
    PPV = TP./ (TP + FP); % tp / predicted positive PRECISION
    if isnan(PPV)
        PPV = 0;
    end
    TNR = TN./ (TN+FP); %tn/ actual negative  SPECIFICITY
    if isnan(TNR)
        TNR = 0;
    end
    FPR = FP./ (TN+FP);
    if isnan(FPR)
        FPR = 0;
    end
    FScore = (2*(PPV * TPR)) / (PPV+TPR);

    if isnan(FScore)
        FScore = 0;
    end
    
    METRICS=[Accuracy;PPV;TPR;FScore]
    
end

%END (SVM-LIN-MW3)
%%%%%%%%%%%%%%%%%%%%%%%%%%%%%%%%%%%%%%%%%%%%%%%%%%%%%%%%%%%%%%%%%%%%%%%%%%


%%%%%%%%%%%%%%%%%%%%%%%%%%%%%%%%%%%%%%%%%%%%%%%%%%%%%%%%%%%%%%%%%%%%%%%%%%%
%(SVM-POL-MW3)
%%%%%%%%%%%%%%%%%%%%%%%%%%%%%%%%%%%%%%%%%%%%%%%%%%%%%%%%%%%%%%%%%%%%%%%%%%%    
%CREATE SVM
t = templateSVM('Standardize',true,'KernelFunction','polynomial'); %Kernel polynomial
Mdl = fitcecoc(W,Y,'Learners',t);

%CROSS VALIDATION
CVMdl = crossval(Mdl,'Kfold',3);
[validationPredictions, validationScores] = kfoldPredict(CVMdl);

%CONFUSION MATRIX (3x3)
C = confusionmat(Y,validationPredictions);
plotConfMat(C,{'HF','MS','HEALTHY'});

%CONFUSION MATRIX (2x2) AND EVALUATION METRICS
tp_m = diag(C);%Here, first find the all true positive values using the diag function
%and then for each class find the TP, TN, FP, FN using the following code:
for i = 1:3
    TP = tp_m(i);
    FN = sum(C(:, i), 1) - TP;
    FP = sum(C(i, :), 2) - TP;
    TN = sum(C(:)) - TP - FP - FN;

    Accuracy = (TP+TN)./(TP+FP+TN+FN);

    TPR = TP./(TP + FN);%tp/actual positive  RECALL SENSITIVITY
    if isnan(TPR)
        TPR = 0;
    end
    PPV = TP./ (TP + FP); % tp / predicted positive PRECISION
    if isnan(PPV)
        PPV = 0;
    end
    TNR = TN./ (TN+FP); %tn/ actual negative  SPECIFICITY
    if isnan(TNR)
        TNR = 0;
    end
    FPR = FP./ (TN+FP);
    if isnan(FPR)
        FPR = 0;
    end
    FScore = (2*(PPV * TPR)) / (PPV+TPR);

    if isnan(FScore)
        FScore = 0;
    end
    
    METRICS=[Accuracy;PPV;TPR;FScore]
    
end

%END (SVM-POL-MW3)
%%%%%%%%%%%%%%%%%%%%%%%%%%%%%%%%%%%%%%%%%%%%%%%%%%%%%%%%%%%%%%%%%%%%%%%%%%


%%%%%%%%%%%%%%%%%%%%%%%%%%%%%%%%%%%%%%%%%%%%%%%%%%%%%%%%%%%%%%%%%%%%%%%%%%%
%(SVM-RBF-MW3)
%%%%%%%%%%%%%%%%%%%%%%%%%%%%%%%%%%%%%%%%%%%%%%%%%%%%%%%%%%%%%%%%%%%%%%%%%%%    
%CREATE SVM
t = templateSVM('Standardize',true,'KernelFunction','RBF'); %kernel RBF
Mdl = fitcecoc(W,Y,'Learners',t);

%CROSS VALIDATION
CVMdl = crossval(Mdl,'Kfold',5);
[validationPredictions, validationScores] = kfoldPredict(CVMdl);

%CONFUSION MATRIX (3x3)
C = confusionmat(Y,validationPredictions);
plotConfMat(C,{'HF','MS','HEALTHY'});

%CONFUSION MATRIX (2x2) AND EVALUATION METRICS
tp_m = diag(C);%Here, first find the all true positive values using the diag function
%and then for each class find the TP, TN, FP, FN using the following code:
for i = 1:3
    TP = tp_m(i);
    FN = sum(C(:, i), 1) - TP;
    FP = sum(C(i, :), 2) - TP;
    TN = sum(C(:)) - TP - FP - FN;

    Accuracy = (TP+TN)./(TP+FP+TN+FN);

    TPR = TP./(TP + FN);%tp/actual positive  RECALL SENSITIVITY
    if isnan(TPR)
        TPR = 0;
    end
    PPV = TP./ (TP + FP); % tp / predicted positive PRECISION
    if isnan(PPV)
        PPV = 0;
    end
    TNR = TN./ (TN+FP); %tn/ actual negative  SPECIFICITY
    if isnan(TNR)
        TNR = 0;
    end
    FPR = FP./ (TN+FP);
    if isnan(FPR)
        FPR = 0;
    end
    FScore = (2*(PPV * TPR)) / (PPV+TPR);

    if isnan(FScore)
        FScore = 0;
    end
    
    METRICS=[Accuracy;PPV;TPR;FScore]
    
end

%END (SVM-RBF-MW3)
%%%%%%%%%%%%%%%%%%%%%%%%%%%%%%%%%%%%%%%%%%%%%%%%%%%%%%%%%%%%%%%%%%%%%%%%%%
