# Supplementary material for: On the development of diagnostic support algorithms based on CPET biosignals data via machine learning and wavelets
Source: PeerJ Comput Sci. 2025 Jan 30;11:e2474. doi: 10.7717/peerj-cs.2474 (PMC11888874; doi:10.7717/peerj-cs.2474)
Supplement: Supplemental Information 5 [file peerj-cs-11-2474-s005.txt]

CODEBOOK TO INTERPRET THE DATASET

time	  Time since the measurement starts
Speed	  Speed of the treadmill
METS	  Metabolic equivalents 
HR	  Heart rate, in beat per min
VO2	  Oxygen consumption
VCO2	  Carbon dioxide production
RER       Respiratory exchange ratio
RR	  Respiration rate, in respiration per minute
VE	  Pulmonary ventilation
Vtex      Expiratory tidal volume (expiratory time)
Vtin      Inspiratory tidal volume (inhale time)
ID	  Participant identification
ID_test	  Effort test identification
SEX	  1=female; 0=male

Age (years)	
Weight (kg)	
Height (cm)	
Humidity (%)	
Temperature (°C)
